# Supplementary material for: Genetic Structure of Eudorella emarginata (Peracarida: Cumacea): Effects of Topography and Historical Anoxic Events in the Sea of Japan
Source: Ecol Evol. 2025 Sep 8;15(9):e72098. doi: 10.1002/ece3.72098 (PMC12415349; doi:10.1002/ece3.72098)
Supplement: Supplementary file 1 — Appendix S1: ece372098‐sup‐0001‐AppendixS1.zip. [file ECE3-15-e72098-s001.zip]

Archive with 3 entries (3 files):
- ece372098-sup-0001-Supinfo1@28Sseq.fas
- ece372098-sup-0002-Supinfo2@COIseq.fas
- ece372098-sup-0003-Supinfo3@ITSseq.fas
