# Supplementary material for: Genetic Structure of Eudorella emarginata (Peracarida: Cumacea): Effects of Topography and Historical Anoxic Events in the Sea of Japan
Source: Ecol Evol. 2025 Sep 8;15(9):e72098. doi: 10.1002/ece3.72098 (PMC12415349; doi:10.1002/ece3.72098)
Supplement: Supplementary file 1 — Appendix S1: ece372098‐sup‐0001‐AppendixS1.zip. [file ECE3-15-e72098-s001.zip › ece372098-sup-0001-Supinfo1@28Sseq.fas]

>KO-0075 28S
CCAAGGAGTCTAACAGGTACGCGAGTCGAGGAGTTGTCTAAACTCTCGGGCGTAGCGAAAGCAAAATGAGTTTTCTTCGGATTACTTGAGCTGATCCGGTGCCTTTTCTCTTGAGAAGCCCGGCGCAGGCTAAGGGCCCGCCGTCGTCGACCTTGGTTCTCGATCGTCTCGTGCGGTCTCCCTTGGTCGGTTGGCGGGCACCCGGAGCGTGCACGTTAGTACCCGAAAGATGGTGATCTATGCTTGGCTAGAATGAAGCCAGAGGAAACTCTGGTGGAGGTTCGTAGCGATTCTGACGTGCAAATCGATCGTCGGAGCTGAGTATAGGGGCGAAAGACCAATCGAACCATCTAGTAGCTGGTTCCCTCCGAAGTTTCCCTCAGGATAGCTGGCACTCGTACTTGAACGAGTTTCATCCGGTAAAGAGAATGATTAGGGGTCCTTGGGGATGAAATTTCCTCAGCCCATTCTCAAACTCTAAATGGGTGAGAAGTCGGGCTTTCGTAATTAGAAGCCACGGCGTTGAATCAGAGTGCCCAGTGGGCCTATTTTGGTAAGCAGAACTGGCGCTGTGGGATGAACCAAACGTCGGGTTAAGGGGCCAAAATGTCGGTCAATACAGAAACCTTTAAAGGCGTTGGTCGCTCATGACAGCAGGTCGGTGGCCATGGAAGTCGGC
>KO-0079 28S
CCAAGGAGTCTAACAGGTACGCGAGTCGAGGAGTTGTCTAAACTCTCGGGCGTAGCGAAAGCAAAATGAGTTTTCTTCGGATTACTTGAGCTGATCCGGTGCCTTTTCTCTTGAGAAGCCCGGCGCAGGCTAAGGGCCCGCCGTCGTCGACCTTGGTTCTCGATCGTCTCGTGCGGTCTCCCTTGGTCGGTTGGCGGGCACCCGGAGCGTGCACGTTAGTACCCGAAAGATGGTGATCTATGCTTGGCTAGAATGAAGCCAGAGGAAACTCTGGTGGAGGTTCGTAGCGATTCTGACGTGCAAATCGATCGTCGGAGCTGAGTATAGGGGCGAAAGACCAATCGAACCATCTAGTAGCTGGTTCCCTCCGAAGTTTCCCTCAGGATAGCTGGCACTCGTACTTGAACGAGTTTCATCCGGTAAAGAGAATGATTAGGGGTCCTTGGGGATGAAATTTCCTCAGCCCATTCTCAAACTCTAAATGGGTGAGAAGTCGGGCTTTCGTAATTAGAAGCCACGGCGTTGAATCAGAGTGCCCAGTGGGCCTATTTTGGTAAGCAGAACTGGCGCTGTGGGATGAACCAAACGTCGGGTTAAGGGGCCAAAATGTCGGTCAATACAGAAACCTTTAAAGGCGTTGGTCGCTCATGACAGCAGGTCGGTGGCCATGGAAGTCGGC
>KO-0342_28S
CCAAGGAGTCTAACAGGTACGCGAGTCGAGGAGTTGTCTAAACTCTCGGGCGTAGCGAAAGCAAAATGAGTTTTCTTCGGATTACTTGAGCTGATCCGGTGCCTTTTCTCTTGAGAAGCCCGGCGCAGGCTAAGGGCCCGCCGTCGTCGACCTTGGTTCTCGATCGTCTCGTGCGGTCTCCCTTGGTCGGTTGGCGGGCACCCGGAGCGTGCACGTTAGTACCCGAAAGATGGTGATCTATGCTTGGCTAGAATGAAGCCAGAGGAAACTCTGGTGGAGGTTCGTAGCGATTCTGACGTGCAAATCGATCGTCGGAGCTGAGTATAGGGGCGAAAGACCAATCGAACCATCTAGTAGCTGGTTCCCTCCGAAGTTTCCCTCAGGATAGCTGGCACTCGTACTTGAACGAGTTTCATCCGGTAAAGAGAATGATTAGGGGTCCTTGGGGATGAAATTTCCTCAGCCCATTCTCAAACTCTAAATGGGTGAGAAGTCGGGCTTTCGTAATTAGAAGCCACGGCGTTGAATCAGAGTGCCCAGTGGGCCTATTTTGGTAAGCAGAACTGGCGCTGTGGGATGAACCAAACGTCGGGTTAAGGGGCCAAAATGTCGGTCAATACAGAAACCTTTAAAGGCGTTGGTCGCTCATGACAGCAGGTCGGTGGCCATGGAAGTCGGC
>KO-0054 28S
CCAAGGAGTCTAACAGGTACGCGAGTCGAGGAGTTGTCTAAACTCTCGGGCGTAGCGAAAGCAAAATGAGTTTTCTTCGGATTACTTGAGCTGATCCGGTGCCTTTTCTCTTGAGAAGCCCGGCGCAGGCTAAGGGCCCGCCGTCGTCGACCTTGGTTCTCGATCGCCTCGTGCGGTCTCCCTTGGTCGGTTGGCGGGCACCCGGAGCGTGCACGTTAGTACCCGAAAGATGGTGATCTATGCTTGGCTAGAATGAAGCCAGAGGAAACTCTGGTGGAGGTTCGTAGCGATTCTGACGTGCAAATCGATCGTCGGAGCTGAGTATAGGGGCGAAAGACCAATCGAACCATCTAGTAGCTGGTTCCCTCCGAAGTTTCCCTCAGGATAGCTGGCACTCGTACTTGAACGAGTTTCATCCGGTAAAGAGAATGATTAGGGGTCCTTGGGGATGAAATTTCCTCAGCCCATTCTCAAACTCTAAATGGGTGAGAAGTCGGGCTTTCGTAATTAGAAGCCACGGCGTTGAATCAGAGTGCCCAGTGGGCCTATTTTGGTAAGCAGAACTGGCGCTGTGGGATGAACCAAACGTCGGGTTAAGGGGCCAAAATGTCGGTCAATACAGAAACCTTTAAAGGCGTTGGTCGCTCATGACAGCAGGTCGGTGGCCATGGAAGTCGGC
>KO-0073 28S
CCAAGGAGTCTAACAGGTACGCGAGTCGAGGAGTTGTCTAAACTCTCGGGCGTAGCGAAAGCAAAATGAGTTTTCTTCGGATTACTTGAGCTGATCCGGTGCCTTTTCTCTTGAGAAGCCCGGCGCAGGCTAAGGGCCCGCCGTCGTCGACCTTGGTTCTCGATCGCCTCGTGCGGTCTCCCTTGGTCGGTTGGCGGGCACCCGGAGCGTGCACGTTAGTACCCGAAAGATGGTGATCTATGCTTGGCTAGAATGAAGCCAGAGGAAACTCTGGTGGAGGTTCGTAGCGATTCTGACGTGCAAATCGATCGTCGGAGCTGAGTATAGGGGCGAAAGACCAATCGAACCATCTAGTAGCTGGTTCCCTCCGAAGTTTCCCTCAGGATAGCTGGCACTCGTACTTGAACGAGTTTCATCCGGTAAAGAGAATGATTAGGGGTCCTTGGGGATGAAATTTCCTCAGCCCATTCTCAAACTCTAAATGGGTGAGAAGTCGGGCTTTCGTAATTAGAAGCCACGGCGTTGAATCAGAGTGCCCAGTGGGCCTATTTTGGTAAGCAGAACTGGCGCTGTGGGATGAACCAAACGTCGGGTTAAGGGGCCAAAATGTCGGTCAATACAGAAACCTTTAAAGGCGTTGGTCGCTCATGACAGCAGGTCGGTGGCCATGGAAGTCGGC
>KO-0084 28S
CCAAGGAGTCTAACAGGTACGCGAGTCGAGGAGTTGTCTAAACTCTCGGGCGTAGCGAAAGCAAAATGAGTTTTCTTCGGATTACTTGAGCTGATCCGGTGCCTTTTCTCTTGAGAAGCCCGGCGCAGGCTAAGGGCCCGCCGTCGTCGACCTTGGTTCTCGATCGCCTCGTGCGGTCTCCCTTGGTCGGTTGGCGGGCACCCGGAGCGTGCACGTTAGTACCCGAAAGATGGTGATCTATGCTTGGCTAGAATGAAGCCAGAGGAAACTCTGGTGGAGGTTCGTAGCGATTCTGACGTGCAAATCGATCGTCGGAGCTGAGTATAGGGGCGAAAGACCAATCGAACCATCTAGTAGCTGGTTCCCTCCGAAGTTTCCCTCAGGATAGCTGGCACTCGTACTTGAACGAGTTTCATCCGGTAAAGAGAATGATTAGGGGTCCTTGGGGATGAAATTTCCTCAGCCCATTCTCAAACTCTAAATGGGTGAGAAGTCGGGCTTTCGTAATTAGAAGCCACGGCGTTGAATCAGAGTGCCCAGTGGGCCTATTTTGGTAAGCAGAACTGGCGCTGTGGGATGAACCAAACGTCGGGTTAAGGGGCCAAAATGTCGGTCAATACAGAAACCTTTAAAGGCGTTGGTCGCTCATGACAGCAGGTCGGTGGCCATGGAAGTCGGC
>KO-0134 28S
CCAAGGAGTCTAACAGGTACGCGAGTCGAGGAGTTGTCTAAACTCTCGGGCGTAGCGAAAGCAAAATGAGTTTTCTTCGGATTACTTGAGCTGATCCGGTGCCTTTTCTCTTGAGAAGCCCGGCGCAGGCTAAGGGCCCGCCGTCGTCGACCTTGGTTCTCGATCGCCTCGTGCGGTCTCCCTTGGTCGGTTGGCGGGCACCCGGAGCGTGCACGTTAGTACCCGAAAGATGGTGATCTATGCTTGGCTAGAATGAAGCCAGAGGAAACTCTGGTGGAGGTTCGTAGCGATTCTGACGTGCAAATCGATCGTCGGAGCTGAGTATAGGGGCGAAAGACCAATCGAACCATCTAGTAGCTGGTTCCCTCCGAAGTTTCCCTCAGGATAGCTGGCACTCGTACTTGAACGAGTTTCATCCGGTAAAGAGAATGATTAGGGGTCCTTGGGGATGAAATTTCCTCAGCCCATTCTCAAACTCTAAATGGGTGAGAAGTCGGGCTTTCGTAATTAGAAGCCACGGCGTTGAATCAGAGTGCCCAGTGGGCCTATTTTGGTAAGCAGAACTGGCGCTGTGGGATGAACCAAACGTCGGGTTAAGGGGCCAAAATGTCGGTCAATACAGAAACCTTTAAAGGCGTTGGTCGCTCATGACAGCAGGTCGGTGGCCATGGAAGTCGGC
>KO-0087 28S
CCAAGGAGTCTAACAGGTACGCGAGTCGAGGAGTTGTCTAAACTCTCGGGCGTAGCGAAAGCAAAATGAGTTTTCTTCGGATTACTTGAGCTGATCCGGTGCCTTTTCTCTTGAGAAGCCCGGCGCAGGCTAAGGGCCCGCCGTCGTCGACCTTGGTTCTCGATCGCCTCGTGCGGTCTCCCTTGGTCGGTTGGCGGGCACCCGGAGCGTGCACGTTAGTACCCGAAAGATGGTGATCTATGCTTGGCTAGAATGAAGCCAGAGGAAACTCTGGTGGAGGTTCGTAGCGATTCTGACGTGCAAATCGATCGTCGGAGCTGAGTATAGGGGCGAAAGACCAATCGAACCATCTAGTAGCTGGTTCCCTCCGAAGTTTCCCTCAGGATAGCTGGCACTCGTACTTGAACGAGTTTCATCCGGTAAAGAGAATGATTAGGGGTCCTTGGGGATGAAATTTCCTCAGCCCATTCTCAAACTCTAAATGGGTGAGAAGTCGGGCTTTCGTAATTAGAAGCCACGGCGTTGAATCAGAGTGCCCAGTGGGCCTATTTTGGTAAGCAGAACTGGCGCTGTGGGATGAACCAAACGTCGGGTTAAGGGGCCAAAATGTCGGTCAATACAGAAACCTTTAAAGGCGTTGGTCGCTCATGACAGCAGGTCGGTGGCCATGGAAGTCGGC
>KO-0080 28S
CCAAGGAGTCTAACAGGTACGCGAGTCGAGGAGTTGTCTAAACTCTCGGGCGTAGCGAAAGCAAAATGAGTTTTCTTCGGATTACTTGAGCTGATCCGGTGCCTTTTCTCTTGAGAAGCCCGGCGCAGGCTAAGGGCCCGCCGTCGTCGACCTTGGTTCTCGATCGCCTCGTGCGGTCTCCCTTGGTCGGTTGGCGGGCACCCGGAGCGTGCACGTTAGTACCCGAAAGATGGTGATCTATGCTTGGCTAGAATGAAGCCAGAGGAAACTCTGGTGGAGGTTCGTAGCGATTCTGACGTGCAAATCGATCGTCGGAGCTGAGTATAGGGGCGAAAGACCAATCGAACCATCTAGTAGCTGGTTCCCTCCGAAGTTTCCCTCAGGATAGCTGGCACTCGTACTTGAACGAGTTTCATCCGGTAAAGAGAATGATTAGGGGTCCTTGGGGATGAAATTTCCTCAGCCCATTCTCAAACTCTAAATGGGTGAGAAGTCGGGCTTTCGTAATTAGAAGCCACGGCGTTGAATCAGAGTGCCCAGTGGGCCTATTTTGGTAAGCAGAACTGGCGCTGTGGGATGAACCAAACGTCGGGTTAAGGGGCCAAAATGTCGGTCAATACAGAAACCTTTAAAGGCGTTGGTCGCTCATGACAGCAGGTCGGTGGCCATGGAAGTCGGC
>KO-0077 28S
CCAAGGAGTCTAACAGGTACGCGAGTCGAGGAGTTGTCTAAACTCTCGGGCGTAGCGAAAGCAAAATGAGTTTTCTTCGGATTACTTGAGCTGATCCGGTGCCTTTTCTCTTGAGAAGCCCGGCGCAGGCTAAGGGCCCGCCGTCGTCGACCTTGGTTCTCGATCGCCTCGTGCGGTCTCCCTTGGTCGGTTGGCGGGCACCCGGAGCGTGCACGTTAGTACCCGAAAGATGGTGATCTATGCTTGGCTAGAATGAAGCCAGAGGAAACTCTGGTGGAGGTTCGTAGCGATTCTGACGTGCAAATCGATCGTCGGAGCTGAGTATAGGGGCGAAAGACCAATCGAACCATCTAGTAGCTGGTTCCCTCCGAAGTTTCCCTCAGGATAGCTGGCACTCGTACTTGAACGAGTTTCATCCGGTAAAGAGAATGATTAGGGGTCCTTGGGGATGAAATTTCCTCAGCCCATTCTCAAACTCTAAATGGGTGAGAAGTCGGGCTTTCGTAATTAGAAGCCACGGCGTTGAATCAGAGTGCCCAGTGGGCCTATTTTGGTAAGCAGAACTGGCGCTGTGGGATGAACCAAACGTCGGGTTAAGGGGCCAAAATGTCGGTCAATACAGAAACCTTTAAAGGCGTTGGTCGCTCATGACAGCAGGTCGGTGGCCATGGAAGTCGGC
>KO-0070 28S
CCAAGGAGTCTAACAGGTACGCGAGTCGAGGAGTTGTCTAAACTCTCGGGCGTAGCGAAAGCAAAATGAGTTTTCTTCGGATTACTTGAGCTGATCCGGTGCCTTTTCTCTTGAGAAGCCCGGCGCAGGCTAAGGGCCCGCCGTCGTCGACCTTGGTTCTCGATCGCCTCGTGCGGTCTCCCTTGGTCGGTTGGCGGGCACCCGGAGCGTGCACGTTAGTACCCGAAAGATGGTGATCTATGCTTGGCTAGAATGAAGCCAGAGGAAACTCTGGTGGAGGTTCGTAGCGATTCTGACGTGCAAATCGATCGTCGGAGCTGAGTATAGGGGCGAAAGACCAATCGAACCATCTAGTAGCTGGTTCCCTCCGAAGTTTCCCTCAGGATAGCTGGCACTCGTACTTGAACGAGTTTCATCCGGTAAAGAGAATGATTAGGGGTCCTTGGGGATGAAATTTCCTCAGCCCATTCTCAAACTCTAAATGGGTGAGAAGTCGGGCTTTCGTAATTAGAAGCCACGGCGTTGAATCAGAGTGCCCAGTGGGCCTATTTTGGTAAGCAGAACTGGCGCTGTGGGATGAACCAAACGTCGGGTTAAGGGGCCAAAATGTCGGTCAATACAGAAACCTTTAAAGGCGTTGGTCGCTCATGACAGCAGGTCGGTGGCCATGGAAGTCGGC
>KO-0061 28S
CCAAGGAGTCTAACAGGTACGCGAGTCGAGGAGTTGTCTAAACTCTCGGGCGTAGCGAAAGCAAAATGAGTTTTCTTCGGATTACTTGAGCTGATCCGGTGCCTTTTCTCTTGAGAAGCCCGGCGCAGGCTAAGGGCCCGCCGTCGTCGACCTTGGTTCTCGATCGCCTCGTGCGGTCTCCCTTGGTCGGTTGGCGGGCACCCGGAGCGTGCACGTTAGTACCCGAAAGATGGTGATCTATGCTTGGCTAGAATGAAGCCAGAGGAAACTCTGGTGGAGGTTCGTAGCGATTCTGACGTGCAAATCGATCGTCGGAGCTGAGTATAGGGGCGAAAGACCAATCGAACCATCTAGTAGCTGGTTCCCTCCGAAGTTTCCCTCAGGATAGCTGGCACTCGTACTTGAACGAGTTTCATCCGGTAAAGAGAATGATTAGGGGTCCTTGGGGATGAAATTTCCTCAGCCCATTCTCAAACTCTAAATGGGTGAGAAGTCGGGCTTTCGTAATTAGAAGCCACGGCGTTGAATCAGAGTGCCCAGTGGGCCTATTTTGGTAAGCAGAACTGGCGCTGTGGGATGAACCAAACGTCGGGTTAAGGGGCCAAAATGTCGGTCAATACAGAAACCTTTAAAGGCGTTGGTCGCTCATGACAGCAGGTCGGTGGCCATGGAAGTCGGC
>KO-0346_28S
CCAAGGAGTCTAACAGGTACGCGAGTCGAGGAGTTGTCTAAACTCTCGGGCGTAGCGAAAGCAAAATGAGTTTTCTTCGGATTACTTGAGCTGATCCGGTGCCTTTTCTCTTGAGAAGCCCGGCGCAGGCTAAGGGCCCGCCGTCGTCGACCTTGGTTCTCGATCGCCTCGTGCGGTCTCCCTTGGTCGGTTGGCGGGCACCCGGAGCGTGCACGTTAGTACCCGAAAGATGGTGATCTATGCTTGGCTAGAATGAAGCCAGAGGAAACTCTGGTGGAGGTTCGTAGCGATTCTGACGTGCAAATCGATCGTCGGAGCTGAGTATAGGGGCGAAAGACCAATCGAACCATCTAGTAGCTGGTTCCCTCCGAAGTTTCCCTCAGGATAGCTGGCACTCGTACTTGAACGAGTTTCATCCGGTAAAGAGAATGATTAGGGGTCCTTGGGGATGAAATTTCCTCAGCCCATTCTCAAACTCTAAATGGGTGAGAAGTCGGGCTTTCGTAATTAGAAGCCACGGCGTTGAATCAGAGTGCCCAGTGGGCCTATTTTGGTAAGCAGAACTGGCGCTGTGGGATGAACCAAACGTCGGGTTAAGGGGCCAAAATGTCGGTCAATACAGAAACCTTTAAAGGCGTTGGTCGCTCATGACAGCAGGTCGGTGGCCATGGAAGTCGGC
>KO-0378_28S
CCAAGGAGTCTAACAGGTACGCGAGTCGAGGAGTTGTCTAAACTCTCGGGCGTAGCGAAAGCAAAATGAGTTTTCTTCGGATTACTTGAGCTGATCCGGTGCCTTTTCTCTTGAGAAGCCCGGCGCAGGCTAAGGGCCCGCCGTCGTCGACCTTGGTTCTCGATCGCCTCGTGCGGTCTCCCTTGGTCGGTTGGCGGGCACCCGGAGCGTGCACGTTAGTACCCGAAAGATGGTGATCTATGCTTGGCTAGAATGAAGCCAGAGGAAACTCTGGTGGAGGTTCGTAGCGATTCTGACGTGCAAATCGATCGTCGGAGCTGAGTATAGGGGCGAAAGACCAATCGAACCATCTAGTAGCTGGTTCCCTCCGAAGTTTCCCTCAGGATAGCTGGCACTCGTACTTGAACGAGTTTCATCCGGTAAAGAGAATGATTAGGGGTCCTTGGGGATGAAATTTCCTCAGCCCATTCTCAAACTCTAAATGGGTGAGAAGTCGGGCTTTCGTAATTAGAAGCCACGGCGTTGAATCAGAGTGCCCAGTGGGCCTATTTTGGTAAGCAGAACTGGCGCTGTGGGATGAACCAAACGTCGGGTTAAGGGGCCAAAATGTCGGTCAATACAGAAACCTTTAAAGGCGTTGGTCGCTCATGACAGCAGGTCGGTGGCCATGGAAGTCGGC
>KO-0044 28S
CCAAGGAGTCTAACAGGTACGCGAGTCGAGGAGTTGTCTAAACTCTCGGGCGTAGCGAAAGCAAAATGAGTTTTCTTCGGATTACTTGAGCTGATCCGGTGTCTTTTCTATTGAGAAGCCCGGCGCAGGCTAAGGGCCCGCCGTCGTCGACCTTGGTTCTCGATCGCCTCGTGCGGTCTCCCTTGGTCGGTTGGCGGGCACCCGGAGCGTGCACGTTAGTACCCGAAAGATGGTGATCTATGCTTGGCTAGAATGAAGCCAGAGGAAACTCTGGTGGAGGTTCGTAGCGATTCTGACGTGCAAATCGATCGTCGGAGCTGAGTATAGGGGCGAAAGACCAATCGAACCATCTAGTAGCTGGTTCCCTCCGAAGTTTCCCTCAGGATAGCTGGCACTCGTACTTGAACGAGTTTCATCCGGTAAAGAGAATGATTAGGGGTCCTTGGGGATGAAATTTCCTCAGCCCATTCTCAAACTCTAAATGGGTGAGAAGTCGGGCTTTCGTAATTAGAAGCCACGGCGTTGAATCAGAGTGCCCAGTGGGCCTATTTTGGTAAGCAGAACTGGCGCTGTGGGATGAACCAAACGTCGGGTTAAGGGGCCAAAATGTCGGTCAATACAGAAACCTTTAAAGGCGTTGGTCGCTCATGACAGCAGGTCGGTGGCCATGGAAGTCGGC
>KO-0241_28S
CCAAGGAGTCTAACAGGTACGCGAGTCGAGGAGTTGTCTAAACTCTCGGGCGTAGCGAAAGCAAAATGAGTTTTCTTCGGATTACTTGAGCTGATCCGGTGTCTTTTCTATTGAGAAGCCCGGCGCAGGCTAAGGGCCCGCCGTCGTCGACCTTGGTTCTCGATCGCCTCGTGCGGTCTCCCTTGGTCGGTTGGCGGGCACCCGGAGCGTGCACGTTAGTACCCGAAAGATGGTGATCTATGCTTGGCTAGAATGAAGCCAGAGGAAACTCTGGTGGAGGTTCGTAGCGATTCTGACGTGCAAATCGATCGTCGGAGCTGAGTATAGGGGCGAAAGACCAATCGAACCATCTAGTAGCTGGTTCCCTCCGAAGTTTCCCTCAGGATAGCTGGCACTCGTACTTGAACGAGTTTCATCCGGTAAAGAGAATGATTAGGGGTCCTTGGGGATGAAATTTCCTCAGCCCATTCTCAAACTCTAAATGGGTGAGAAGTCGGGCTTTCGTAATTAGAAGCCACGGCGTTGAATCAGAGTGCCCAGTGGGCCTATTTTGGTAAGCAGAACTGGCGCTGTGGGATGAACCAAACGTCGGGTTAAGGGGCCAAAATGTCGGTCAATACAGAAACCTTTAAAGGCGTTGGTCGCTCATGACAGCAGGTCGGTGGCCATGGAAGTCGGC
>KO-0130 28S
CCAAGGAGTCTAACAGGTACGCGAGTCGAGGAGTTGTCTAAACTCTCGGGCGTAGCGAAAGCAAAATGAGTTTTCTTCGGATTACTTGAGCTGATCCGGTGTCTTTTCTATTGAGAAGCCCGGCGCAGGCTAAGGGCCCGCCGTCGTCGACCTTGGTTCTCGATCGCCTCGTGCGGTCTCCCTTGGTCGGTTGGCGGGCACCCGGAGCGTGCACGTTAGTACCCGAAAGATGGTGATCTATGCTTGGCTAGAATGAAGCCAGAGGAAACTCTGGTGGAGGTTCGTAGCGATTCTGACGTGCAAATCGATCGTCGGAGCTGAGTATAGGGGCGAAAGACCAATCGAACCATCTAGTAGCTGGTTCCCTCCGAAGTTTCCCTCAGGATAGCTGGCACTCGTACTTGAACGAGTTTCATCCGGTAAAGAGAATGATTAGGGGTCCTTGGGGATGAAATTTCCTCAGCCCATTCTCAAACTCTAAATGGGTGAGAAGTCGGGCTTTCGTAATTAGAAGCCACGGCGTTGAATCAGAGTGCCCAGTGGGCCTATTTTGGTAAGCAGAACTGGCGCTGTGGGATGAACCAAACGTCGGGTTAAGGGGCCAAAATGTCGGTCAATACAGAAACCTTTAAAGGCGTTGGTCGCTCATGACAGCAGGTCGGTGGCCATGGAAGTCGGC
>KO-0042 28S
CCAAGGAGTCTAACAGGTACGCGAGTCGAGGAGTTGTCTAAACTCTCGGGCGTAGCGAAAGCAAAATGAGTTTTCTTCGGATTACTTGAGCTGATCCGGTGTCTTTTCTATTGAGAAGCCCGGCGCAGGCTAAGGGCCCGCCGTCGTCGACCTTGGTTCTCGATCGCCTCGTGCGGTCTCCCTTGGTCGGTTGGCGGGCACCCGGAGCGTGCACGTTAGTACCCGAAAGATGGTGATCTATGCTTGGCTAGAATGAAGCCAGAGGAAACTCTGGTGGAGGTTCGTAGCGATTCTGACGTGCAAATCGATCGTCGGAGCTGAGTATAGGGGCGAAAGACCAATCGAACCATCTAGTAGCTGGTTCCCTCCGAAGTTTCCCTCAGGATAGCTGGCACTCGTACTTGAACGAGTTTCATCCGGTAAAGAGAATGATTAGGGGTCCTTGGGGATGAAATTTCCTCAGCCCATTCTCAAACTCTAAATGGGTGAGAAGTCGGGCTTTCGTAATTAGAAGCCACGGCGTTGAATCAGAGTGCCCAGTGGGCCTATTTTGGTAAGCAGAACTGGCGCTGTGGGATGAACCAAACGTCGGGTTAAGGGGCCAAAATGTCGGTCAATACAGAAACCTTTAAAGGCGTTGGTCGCTCATGACAGCAGGTCGGTGGCCATGGAAGTCGGC
>KO-0230_28S
CCAAGGAGTCTAACAGGTACGCGAGTCGAGGAGTTGTCTAAACTCTCGGGCGTAGCGAAAGCAAAATGAGTTTTCTTCGGATTACTTGAGCTGATCCGGTGTCTTTTCTATTGAGAAGCCCGGCGCAGGCTAAGGGCCCGCCGTCGTCGACCTTGGTTCTCGATCGCCTCGTGCGGTCTCCCTTGGTCGGTTGGCGGGCACCCGGAGCGTGCACGTTAGTACCCGAAAGATGGTGATCTATGCTTGGCTAGAATGAAGCCAGAGGAAACTCTGGTGGAGGTTCGTAGCGATTCTGACGTGCAAATCGATCGTCGGAGCTGAGTATAGGGGCGAAAGACCAATCGAACCATCTAGTAGCTGGTTCCCTCCGAAGTTTCCCTCAGGATAGCTGGCACTCGTACTTGAACGAGTTTCATCCGGTAAAGAGAATGATTAGGGGTCCTTGGGGATGAAATTTCCTCAGCCCATTCTCAAACTCTAAATGGGTGAGAAGTCGGGCTTTCGTAATTAGAAGCCACGGCGTTGAATCAGAGTGCCCAGTGGGCCTATTTTGGTAAGCAGAACTGGCGCTGTGGGATGAACCAAACGTCGGGTTAAGGGGCCAAAATGTCGGTCAATACAGAAACCTTTAAAGGCGTTGGTCGCTCATGACAGCAGGTCGGTGGCCATGGAAGTCGGC
>KO-0129 28S
CCAAGGAGTCTAACAGGTACGCGAGTCGAGGAGTTGTCTAAACTCTCGGGCGTAGCGAAAGCAAAATGAGTTTTCTTCGGATTACTTGAGCTGATCCGGTGTCTTTTCTATTGAGAAGCCCGGCGCAGGCTAAGGGCCCGCCGTCGTCGACCTTGGTTCTCGATCGCCTCGTGCGGTCTCCCTTGGTCGGTTGGCGGGCACCCGGAGCGTGCACGTTAGTACCCGAAAGATGGTGATCTATGCTTGGCTAGAATGAAGCCAGAGGAAACTCTGGTGGAGGTTCGTAGCGATTCTGACGTGCAAATCGATCGTCGGAGCTGAGTATAGGGGCGAAAGACCAATCGAACCATCTAGTAGCTGGTTCCCTCCGAAGTTTCCCTCAGGATAGCTGGCACTCGTACTTGAACGAGTTTCATCCGGTAAAGAGAATGATTAGGGGTCCTTGGGGATGAAATTTCCTCAGCCCATTCTCAAACTCTAAATGGGTGAGAAGTCGGGCTTTCGTAATTAGAAGCCACGGCGTTGAATCAGAGTGCCCAGTGGGCCTATTTTGGTAAGCAGAACTGGCGCTGTGGGATGAACCAAACGTCGGGTTAAGGGGCCAAAATGTCGGTCAATACAGAAACCTTTAAAGGCGTTGGTCGCTCATGACAGCAGGTCGGTGGCCATGGAAGTCGGC
>KO-0185 28S
CCAAGGAGTCTAACAGGTACGCGAGTCGAGGAGTTGTCTAAACTCTCGGGCGTAGCGAAAGCAAAATGAGTTTTCTTCGGATTACTTGAGCTGATCCGGTGTCTTTTCTCTTGAGAAGCCCGGCGCAGGCTAAGGGCCCGCCGTCGTCGACCTTGGTTCTCGATCGCCTCGTGCGGTCTCCCTTGGTCGGTTGGCGGGCACCCGGAGCGTGCACGTTAGTACCCGAAAGATGGTGATCTATGCTTGGCTAGAATGAAGCCAGAGGAAACTCTGGTGGAGGTTCGTAGCGATTCTGACGTGCAAATCGATCGTCGGAGCTGAGTATAGGGGCGAAAGACCAATCGAACCATCTAGTAGCTGGTTCCCTCCGAAGTTTCCCTCAGGATAGCTGGCACTCGTACTTGAACGAGTTTCATCCGGTAAAGAGAATGATTAGGGGTCCTTGGGGATGAAATTTCCTCAGCCCATTCTCAAACTCTAAATGGGTGAGAAGTCGGGCTTTCGTAATTAGAAGCCACGGCGTTGAATCAGAGTGCCCAGTGGGCCTATTTTGGTAAGCAGAACTGGCGCTGTGGGATGAACCAAACGTCGGGTTAAGGGGCCAAAATGTCGGTCAATACAGAAACCTTTAAAGGCGTTGGTCGCTCATGACAGCAGGTCGGTGGCCATGGAAGTCGGC
>KO-0350_28S
CCAAGGAGTCTAACAGGTACGCGAGTCGAGGAGTTGTCTAAACTCTCGGGCGTAGCGAAAGCAAAATGAGTTTTCTTCGGATTACTTGAGCTGATCCGGTGTCTTTTCTCTTGAGAAGCCCGGCGCAGGCTAAGGGCCCGCCGTCGTCGACCTTGGTTCTCGATCGCCTCGTGCGGTCTCCCTTGGTCGGTTGGCGGGCACCCGGAGCGTGCACGTTAGTACCCGAAAGATGGTGATCTATGCTTGGCTAGAATGAAGCCAGAGGAAACTCTGGTGGAGGTTCGTAGCGATTCTGACGTGCAAATCGATCGTCGGAGCTGAGTATAGGGGCGAAAGACCAATCGAACCATCTAGTAGCTGGTTCCCTCCGAAGTTTCCCTCAGGATAGCTGGCACTCGTACTTGAACGAGTTTCATCCGGTAAAGAGAATGATTAGGGGTCCTTGGGGATGAAATTTCCTCAGCCCATTCTCAAACTCTAAATGGGTGAGAAGTCGGGCTTTCGTAATTAGAAGCCACGGCGTTGAATCAGAGTGCCCAGTGGGCCTATTTTGGTAAGCAGAACTGGCGCTGTGGGATGAACCAAACGTCGGGTTAAGGGGCCAAAATGTCGGTCAATACAGAAACCTTTAAAGGCGTTGGTCGCTCATGACAGCAGGTCGGTGGCCATGGAAGTCGGC
>KO-0182 28S
CCAAGGAGTCTAACAGGTACGCGAGTCGAGGAGTTGTCTAAACTCTCGGGCGTAGCGAAAGCAAAATGAGTTTTCTTCGGATTACTTGAGCTGATCCGGTGTCTTTTCTTTTGAGAAGCCCGGCGCAGGCTAAGGGCCCGCCGTCGTCGACCTTGGTTCTCGATCGCCTCGTGCGGTCTCCCTTGGTCGGTTGGCGGGCACCCGGAGCGTGCACGTTAGTACCCGAAAGATGGTGATCTATGCTTGGCTAGAATGAAGCCAGAGGAAACTCTGGTGGAGGTTCGTAGCGATTCTGACGTGCAAATCGATCGTCGGAGCTGAGTATAGGGGCGAAAGACCAATCGAACCATCTAGTAGCTGGTTCCCTCCGAAGTTTCCCTCAGGATAGCTGGCACTCGTACTTGAACGAGTTTCATCCGGTAAAGAGAATGATTAGGGGTCCTTGGGGATGAAATTTCCTCAGCCCATTCTCAAACTCTAAATGGGTGAGAAGTCGGGCTTTCGTAATTAGAAGCCACGGCGTTGAATCAGAGTGCCCAGTGGGCCTATTTTGGTAAGCAGAACTGGCGCTGTGGGATGAACCAAACGTCGGGTTAAGGGGCCAAAATGTCGGTCAATACAGAAACCTTTAAAGGCGTTGGTCGCTCATGACAGCAGGTCGGTGGCCATGGAAGTCGGC
>KO-0085 28S
CCAAGGAGTCTAACAGGTACGCGAGTCGAGGAGTTGTCTAAACTCTCGGGCGTAGCGAAAGCAAAATGAGTTTTCTTCGGATTACTTGAGCTGATCCGGTGTCTTTTCTTTTGAGAAGCCCGGCGCAGGCTAAGGGCCCGCCGTCGTCGACCTTGGTTCTCGATCGCCTCGTGCGGTCTCCCTTGGTCGGTTGGCGGGCACCCGGAGCGTGCACGTTAGTACCCGAAAGATGGTGATCTATGCTTGGCTAGAATGAAGCCAGAGGAAACTCTGGTGGAGGTTCGTAGCGATTCTGACGTGCAAATCGATCGTCGGAGCTGAGTATAGGGGCGAAAGACCAATCGAACCATCTAGTAGCTGGTTCCCTCCGAAGTTTCCCTCAGGATAGCTGGCACTCGTACTTGAACGAGTTTCATCCGGTAAAGAGAATGATTAGGGGTCCTTGGGGATGAAATTTCCTCAGCCCATTCTCAAACTCTAAATGGGTGAGAAGTCGGGCTTTCGTAATTAGAAGCCACGGCGTTGAATCAGAGTGCCCAGTGGGCCTATTTTGGTAAGCAGAACTGGCGCTGTGGGATGAACCAAACGTCGGGTTAAGGGGCCAAAATGTCGGTCAATACAGAAACCTTTAAAGGCGTTGGTCGCTCATGACAGCAGGTCGGTGGCCATGGAAGTCGGC
>KO-0119 28S
CCAAGGAGTCTAACAGGTACGCGAGTCGAGGAGTTGTCTAAACTCTCGGGCGTAGCGAAAGCAAAATGAGTTTTCTTCGGATTACTTGAGCTGATCCGGTGTCTTTTCTTTTGAGAAGCCCGGCGCAGGCTAAGGGCCCGCCGTCGTCGACCTTGGTTCTCGATCGCCTCGTGCGGTCTCCCTTGGTCGGTTGGCGGGCACCCGGAGCGTGCACGTTAGTACCCGAAAGATGGTGATCTATGCTTGGCTAGAATGAAGCCAGAGGAAACTCTGGTGGAGGTTCGTAGCGATTCTGACGTGCAAATCGATCGTCGGAGCTGAGTATAGGGGCGAAAGACCAATCGAACCATCTAGTAGCTGGTTCCCTCCGAAGTTTCCCTCAGGATAGCTGGCACTCGTACTTGAACGAGTTTCATCCGGTAAAGAGAATGATTAGGGGTCCTTGGGGATGAAATTTCCTCAGCCCATTCTCAAACTCTAAATGGGTGAGAAGTCGGGCTTTCGTAATTAGAAGCCACGGCGTTGAATCAGAGTGCCCAGTGGGCCTATTTTGGTAAGCAGAACTGGCGCTGTGGGATGAACCAAACGTCGGGTTAAGGGGCCAAAATGTCGGTCAATACAGAAACCTTTAAAGGCGTTGGTCGCTCATGACAGCAGGTCGGTGGCCATGGAAGTCGGC
>KO-0076 28S
CCAAGGAGTCTAACAGGTACGCGAGTCGAGGAGTTGTCTAAACTCTCGGGCGTAGCGAAAGCAAAATGAGTTTTCTTCGGATTACTTGAGCTGATCCGGTGTCTTTTCTTTTGAGAAGCCCGGCGCAGGCTAAGGGCCCGCCGTCGTCGACCTTGGTTCTCGATCGCCTCGTGCGGTCTCCCTTGGTCGGTTGGCGGGCACCCGGAGCGTGCACGTTAGTACCCGAAAGATGGTGATCTATGCTTGGCTAGAATGAAGCCAGAGGAAACTCTGGTGGAGGTTCGTAGCGATTCTGACGTGCAAATCGATCGTCGGAGCTGAGTATAGGGGCGAAAGACCAATCGAACCATCTAGTAGCTGGTTCCCTCCGAAGTTTCCCTCAGGATAGCTGGCACTCGTACTTGAACGAGTTTCATCCGGTAAAGAGAATGATTAGGGGTCCTTGGGGATGAAATTTCCTCAGCCCATTCTCAAACTCTAAATGGGTGAGAAGTCGGGCTTTCGTAATTAGAAGCCACGGCGTTGAATCAGAGTGCCCAGTGGGCCTATTTTGGTAAGCAGAACTGGCGCTGTGGGATGAACCAAACGTCGGGTTAAGGGGCCAAAATGTCGGTCAATACAGAAACCTTTAAAGGCGTTGGTCGCTCATGACAGCAGGTCGGTGGCCATGGAAGTCGGC
>KO-0302_28S
CCAAGGAGTCTAACAGGTACGCGAGTCGAGGAGTTGTCTAAACTCTCGGGCGTAGCGAAAGCAAAATGAGTTTTCTTCGGATTACTTGAGCTGATCCGGTGTCTTTTCTTTTGAGAAGCCCGGCGCAGGCTAAGGGCCCGCCGTCGTCGACCTTGGTTCTCGATCGCCTCGTGCGGTCTCCCTTGGTCGGTTGGCGGGCACCCGGAGCGTGCACGTTAGTACCCGAAAGATGGTGATCTATGCTTGGCTAGAATGAAGCCAGAGGAAACTCTGGTGGAGGTTCGTAGCGATTCTGACGTGCAAATCGATCGTCGGAGCTGAGTATAGGGGCGAAAGACCAATCGAACCATCTAGTAGCTGGTTCCCTCCGAAGTTTCCCTCAGGATAGCTGGCACTCGTACTTGAACGAGTTTCATCCGGTAAAGAGAATGATTAGGGGTCCTTGGGGATGAAATTTCCTCAGCCCATTCTCAAACTCTAAATGGGTGAGAAGTCGGGCTTTCGTAATTAGAAGCCACGGCGTTGAATCAGAGTGCCCAGTGGGCCTATTTTGGTAAGCAGAACTGGCGCTGTGGGATGAACCAAACGTCGGGTTAAGGGGCCAAAATGTCGGTCAATACAGAAACCTTTAAAGGCGTTGGTCGCTCATGACAGCAGGTCGGTGGCCATGGAAGTCGGC
>KO-0376_28S
CCAAGGAGTCTAACAGGTACGCGAGTCGAGGAGTTGTCTAAACTCTCGGGCGTAGCGAAAGCAAAATGAGTTTTCTTCGGATTACTTGAGCTGATCCGGTGTCTTTTCTTTTGAGAAGCCCGGCGCAGGCTAAGGGCCCGCCGTCGTCGACCTTGGTTCTCGATCGCCTCGTGCGGTCTCCCTTGGTCGGTTGGCGGGCACCCGGAGCGTGCACGTTAGTACCCGAAAGATGGTGATCTATGCTTGGCTAGAATGAAGCCAGAGGAAACTCTGGTGGAGGTTCGTAGCGATTCTGACGTGCAAATCGATCGTCGGAGCTGAGTATAGGGGCGAAAGACCAATCGAACCATCTAGTAGCTGGTTCCCTCCGAAGTTTCCCTCAGGATAGCTGGCACTCGTACTTGAACGAGTTTCATCCGGTAAAGAGAATGATTAGGGGTCCTTGGGGATGAAATTTCCTCAGCCCATTCTCAAACTCTAAATGGGTGAGAAGTCGGGCTTTCGTAATTAGAAGCCACGGCGTTGAATCAGAGTGCCCAGTGGGCCTATTTTGGTAAGCAGAACTGGCGCTGTGGGATGAACCAAACGTCGGGTTAAGGGGCCAAAATGTCGGTCAATACAGAAACCTTTAAAGGCGTTGGTCGCTCATGACAGCAGGTCGGTGGCCATGGAAGTCGGC
>KO-0391_28S
CCAAGGAGTCTAACAGGTACGCGAGTCGAGGAGTTGTCTAAACTCTCGGGCGTAGCGAAAGCAAAATGAGTTTTCTTCGGATTACTTGAGCTGATCCGGTGTCTTTTCTTTTGAGAAGCCCGGCGCAGGCTAAGGGCCCGCCGTCGTCGACCTTGGTTCTCGATCGCCTCGTGCGGTCTCCCTTGGTCGGTTGGCGGGCACCCGGAGCGTGCACGTTAGTACCCGAAAGATGGTGATCTATGCTTGGCTAGAATGAAGCCAGAGGAAACTCTGGTGGAGGTTCGTAGCGATTCTGACGTGCAAATCGATCGTCGGAGCTGAGTATAGGGGCGAAAGACCAATCGAACCATCTAGTAGCTGGTTCCCTCCGAAGTTTCCCTCAGGATAGCTGGCACTCGTACTTGAACGAGTTTCATCCGGTAAAGAGAATGATTAGGGGTCCTTGGGGATGAAATTTCCTCAGCCCATTCTCAAACTCTAAATGGGTGAGAAGTCGGGCTTTCGTAATTAGAAGCCACGGCGTTGAATCAGAGTGCCCAGTGGGCCTATTTTGGTAAGCAGAACTGGCGCTGTGGGATGAACCAAACGTCGGGTTAAGGGGCCAAAATGTCGGTCAATACAGAAACCTTTAAAGGCGTTGGTCGCTCATGACAGCAGGTCGGTGGCCATGGAAGTCGGC
>KO-0392_28S
CCAAGGAGTCTAACAGGTACGCGAGTCGAGGAGTTGTCTAAACTCTCGGGCGTAGCGAAAGCAAAATGAGTTTTCTTCGGATTACTTGAGCTGATCCGGTGTCTTTTCTTTTGAGAAGCCCGGCGCAGGCTAAGGGCCCGCCGTCGTCGACCTTGGTTCTCGATCGCCTCGTGCGGTCTCCCTTGGTCGGTTGGCGGGCACCCGGAGCGTGCACGTTAGTACCCGAAAGATGGTGATCTATGCTTGGCTAGAATGAAGCCAGAGGAAACTCTGGTGGAGGTTCGTAGCGATTCTGACGTGCAAATCGATCGTCGGAGCTGAGTATAGGGGCGAAAGACCAATCGAACCATCTAGTAGCTGGTTCCCTCCGAAGTTTCCCTCAGGATAGCTGGCACTCGTACTTGAACGAGTTTCATCCGGTAAAGAGAATGATTAGGGGTCCTTGGGGATGAAATTTCCTCAGCCCATTCTCAAACTCTAAATGGGTGAGAAGTCGGGCTTTCGTAATTAGAAGCCACGGCGTTGAATCAGAGTGCCCAGTGGGCCTATTTTGGTAAGCAGAACTGGCGCTGTGGGATGAACCAAACGTCGGGTTAAGGGGCCAAAATGTCGGTCAATACAGAAACCTTTAAAGGCGTTGGTCGCTCATGACAGCAGGTCGGTGGCCATGGAAGTCGGC
