# Supplementary material for: Genetic Structure of Eudorella emarginata (Peracarida: Cumacea): Effects of Topography and Historical Anoxic Events in the Sea of Japan
Source: Ecol Evol. 2025 Sep 8;15(9):e72098. doi: 10.1002/ece3.72098 (PMC12415349; doi:10.1002/ece3.72098)
Supplement: Supplementary file 1 — Appendix S1: ece372098‐sup‐0001‐AppendixS1.zip. [file ECE3-15-e72098-s001.zip › ece372098-sup-0002-Supinfo2@COIseq.fas]

>KO-0026 COI
GACATTATATTTTATTCTTGGTGCATGGGCTGGGGCAGTTGGGACATCACTAAGTGTAATTATCCGTGTAGAATTAGGCCACCCTGGGGGTTTATTAATAGACGACCAGCTTTATAATGTAGCAGTTACAGCTCATGCTTTTATTATAATTTTCTTTATAGTTATACCTATCATAATCGGGGGATTTGGAAACTGACTTTTACCTTTGACTTTAGGTTGCCCCGATATGGCATTTCCGCGCTTAAATAATATAAGATTCTGGCTATTGCCCCCTTCACTAATCCTACTTCTAGTAAGTGGTTTAATTGAGAGAGGGGTGGGTACAGGGTGAACCGTATACCCCCCTCTTGCCAGGAGTATTGCCCACGCAGGTGGGGCTGTAGATGCCGCAATTTTTTCTCTCCACCTGGCAGGTGCTTCTTCTATTTTAGGTGCAGTAAATTTTATTACAACTGTTATTAACATACGTGCTGCAGGTATGTCTATAGATCAAGTACCATTGTTTGTTTGGTCCATTTTAATCACCGTTGTTCTCCTCTTACTCTCTCTACCAGTACTAGCCGGTGCAATTACAATATTACTAACTGACCGGAACCTCAACACGTCATTCTTTGACC
>KO-0030 COI
GACATTATATTTTATTCTTGGTGCATGGGCTGGGGCAGTTGGGACATCACTAAGTGTAATTATCCGTGTAGAATTAGGCCACCCTGGGGGTTTATTAATAGACGACCAGCTTTATAATGTAGCAGTTACAGCTCATGCTTTTATTATAATTTTCTTTATAGTTATACCTATCATAATCGGGGGATTTGGAAACTGACTTTTACCTTTGACTTTAGGTTGCCCCGATATGGCATTTCCGCGCTTAAATAATATAAGATTCTGGCTATTGCCCCCTTCACTAATCCTACTTCTAGTAAGTGGTTTAATTGAGAGAGGGGTGGGTACAGGGTGAACCGTATACCCCCCTCTTGCCAGGAGTATTGCCCACGCAGGTGGGGCTGTAGATGCCGCAATTTTTTCTCTCCACCTGGCAGGTGCTTCTTCTATTTTAGGTGCAGTAAATTTTATTACAACTGTTATTAACATACGTGCTGCAGGTATGTCTATAGATCAAGTACCATTGTTTGTTTGGTCCATTTTAATCACCGTTGTTCTCCTCTTACTCTCTCTACCAGTACTAGCCGGTGCAATTACAATATTACTAACTGACCGGAACCTCAACACGTCATTCTTTGACC
>KO-0042 COI
GACATTATATTTTATTCTTGGTGCATGGGCCGGCGCAGTCGGGACATCACTAAGTGTAATTATCCGTGTAGAATTAGGCCACCCAGGAGGTTTATTAATAGACGACCAACTTTATAATGTAGCAGTTACAGCTCATGCTTTTGTTATAATTTTCTTTATAGTTATACCTATCATAATCGGAGGATTTGGAAACTGGCTTTTACCCTTAATATTAGGTTGCCCCGATATGGCATTTCCACGCTTAAATAACATAAGATTCTGACTATTGCCCCCTTCCCTAATCTTACTTCTAGTAAGTGGCTTAATTGAAAGAGGAGTGGGCACAGGATGGACCGTATACCCACCTCTTGCCAGGAGTATTGCCCACGCAGGCGGAGCTGTAGATGCCGCAATTTTTTCTCTCCACCTGGCAGGTGCTTCCTCCATTCTAGGCGCAGTAAATTTTATTACAACTGTTGTTAATATACGGGCTGTAGGCATGTCCATAGACCAAGTGCCCTTATTTGTGTGGTCCATCTTAATCACTGTTGTTCTCCTATTACTCTCTCTACCGGTCCTAGCCGGTGCAATTACAATATTATTAACTGACCGGAACCTCAACACATCCTTCTTTGATC
>KO-0044 COI
GACATTATATTTTATTCTTGGTGCATGGGCCGGCGCAGTCGGGACATCACTAAGTGTAATTATCCGTGTAGAATTAGGCCACCCAGGAGGTTTATTAATAGACGACCAACTTTATAATGTAGCAGTTACAGCTCATGCTTTTGTTATAATTTTCTTTATAGTTATGCCTATCATAATCGGAGGATTTGGAAACTGACTTTTACCCTTAATATTAGGTTGCCCCGATATGGCATTTCCACGCTTAAATAACATAAGATTCTGACTATTGCCCCCTTCCCTGATCTTACTTCTAGTGAGTGGCTTAATTGAAAGAGGAGTGGGCACAGGATGGACCGTATACCCACCTCTTGCCAGGAATATTGCCCACGCAGGCGGAGCTGTAGATGCCGCAATTTTTTCTCTCCACCTGGCAGGTGCTTCCTCCATTCTAGGCGCAGTAAATTTTATTACAACTGTTGTTAATATACGGGCTGTAGGCATGTCCATAGACCAAGTGCCCTTATTTGTGTGGTCCATCTTAATCACTGTTGTTCTCCTATTACTCTCTCTACCGGTCCTAGCCGGTGCAATTACAATATTATTAACTGACCGGAACCTCAACACATCCTTCTTTGATC
>KO-0054 COI
GACATTATATTTTATTCTTGGTGCATGGGCTGGGGCAGTTGGGACATCACTAAGTGTAATTATCCGTGTAGAATTAGGCCACCCTGGGGGTTTATTAATAAACGACCAGCTTTATAATGTAGCAGTTACAGCTCATGCTTTTATTATAATTTTCTTTATAGTTATACCTATCATAATCGGGGGATTTGGAAACTGACTTTTACCTTTGACTTTAGGTTGCCCCGATATGGCATTTCCGCGCTTAAATAATATAAGATTCTGGCTATTGCCCCCTTCACTAATCCTACTTCTAGTAAGTGGTTTAATTGAGAGAGGGGTGGGTACAGGGTGAACCGTATACCCCCCTCTTGCCAGGAGTATTGCCCACGCAGGTGGGGCTGTAGATGCCGCAATTTTTTCTCTCCACCTGGCAGGTGCTTCTTCTATTTTAGGTGCAGTAAATTTTATTACAACTGTTATTAACATACGTGCTGCAGGTATGTCTATAGATCAAGTACCATTGTTTGTTTGGTCCATTTTAATCACCGTTGTTCTCCTCTTACTCTCTCTACCAGTACTAGCCGGTGCAATTACAATATTACTAACTGACCGGAACCTCAACACGTCATTCTTTGACC
>KO-0055 COI
GACATTATATTTTATTCTTGGTGCATGGGCTGGGGCAGTTGGGACATCACTAAGTGTAATTATCCGTGTAGAATTAGGCCACCCTGGGGGTTTATTAATAGACGACCAGCTTTATAATGTAGCAGTTACAGCTCATGCTTTTATTATAATTTTCTTTATAGTTATACCTATCATAATCGGGGGATTTGGAAACTGACTTTTACCTTTGACTTTAGGTTGCCCCGATATGGCATTTCCGCGCTTAAATAATATAAGATTCTGGCTATTGCCCCCTTCACTAATCCTACTTCTAGTAAGTGGTTTAATTGAGAGAGGGGTGGGTACAGGGTGAACCGTATACCCCCCTCTTGCCAGGAGTATTGCCCACGCAGGTGGGGCTGTAGATGCCGCAATTTTTTCTCTCCACCTGGCAGGTGCTTCTTCTATTTTAGGTGCAGTAAATTTTATTACAACTGTTATTAACATACGTGCTGCAGGTATGTCTATAGATCAAGTACCATTGTTTGTTTGGTCCATTTTAATCACCGTTGTTCTCCTCTTACTCTCTCTACCAGTACTAGCCGGTGCAATTACAATATTACTAACTGACCGGAACCTCAACACGTCATTCTTTGACC
>KO-0061 COI
GACATTATATTTTATTCTTGGTGCATGGGCTGGGGCAGTTGGGACATCACTAAGTGTAATTATCCGTGTAGAATTAGGCCACCCTGGGGGTTTATTAATAGACGACCAGCTTTATAATGTAGCAGTTACAGCTCATGCTTTTATTATAATTTTCTTTATAGTTATACCTATCATAATCGGGGGATTTGGAAACTGACTTTTACCTTTGACTTTAGGTTGCCCCGATATGGCATTTCCGCGCTTAAATAATATAAGATTCTGGCTATTGCCCCCTTCACTAATCCTACTTCTAGTAAGTGGTTTAATTGAGAGAGGGGTGGGTACAGGGTGAACCGTATACCCCCCTCTTGCCAGGAGTATTGCCCACGCAGGTGGGGCTGTAGATGCCGCAATTTTTTCTCTCCACCTGGCAGGTGCTTCTTCTATTTTAGGTGCAGTAAATTTTATTACAACTGTTATTAACATACGTGCTGCAGGTATGTCTATAGATCAAGTACCATTGTTTGTTTGGTCCATTTTAATCACCGTTGTTCTCCTCTTACTCTCTCTACCAGTACTAGCCGGTGCAATTACAATATTACTAACTGACCGGAACCTCAACACGTCATTCTTTGACC
>KO-0062 COI
GACATTATATTTTATTCTTGGTGCATGGGCTGGGGCAGTTGGGACATCACTAAGTGTAATTATCCGTGTAGAATTAGGCCACCCTGGGGGTTTATTAATAGACGACCAGCTTTATAATGTAGCAGTTACAGCTCATGCTTTTATTATAATTTTCTTTATAGTTATACCTATCATAATCGGGGGATTTGGAAACTGACTTTTACCTTTGACTTTAGGTTGCCCCGATATGGCATTTCCGCGCTTAAATAATATAAGATTCTGGCTATTGCCCCCTTCACTAATCCTACTTCTAGTAAGTGGTTTAATTGAGAGAGGGGTGGGTACAGGGTGAACCGTATACCCCCCTCTTGCCAGGAGTATTGCCCACGCAGGTGGGGCTGTAGATGCCGCAATTTTTTCTCTCCACCTGGCAGGTGCTTCTTCTATTTTAGGTGCAGTAAATTTTATTACAACTGTTATTAACATACGTGCTGCAGGTATGTCTATAGATCAAGTACCATTGTTTGTTTGGTCCATTTTAATCACCGTTGTTCTCCTCTTACTCTCTCTACCAGTACTAGCCGGTGCAATTACAATATTACTAACTGACCGGAACCTCAACACGTCATTCTTTGACC
>KO-0069 COI
GACATTATATTTTATTCTTGGTGCATGGGCTGGGGCAGTTGGGACATCACTAAGTGTAATTATCCGTGTAGAATTAGGCCACCCTGGGGGTTTATTAATAGACGACCAGCTTTATAATGTAGCAGTTACAGCTCATGCTTTTATTATAATTTTCTTTATAGTTATACCTATCATAATCGGGGGATTTGGAAACTGACTTTTACCTTTGACTTTAGGTTGCCCCGATATGGCATTTCCGCGCTTAAATAATATAAGATTCTGGCTATTGCCCCCTTCACTAATCCTACTTCTAGTAAGTGGTTTAATTGAGAGAGGGGTGGGTACAGGGTGAACCGTATACCCCCCTCTTGCCAGGAGTATTGCCCACGCAGGTGGGGCTGTAGATGCCGCAATTTTTTCTCTCCACCTGGCAGGTGCTTCTTCTATTTTAGGTGCAGTAAATTTTATTACAACTGTTATTAACATACGTGCTGCAGGTATGTCTATAGATCAAGTACCATTGTTTGTTTGGTCCATTTTAATCACCGTTGTTCTCCTCTTACTCTCTCTACCAGTACTAGCCGGTGCAATTACAATATTACTAACTGACCGGAACCTCAACACGTCATTCTTTGACC
>KO-0070 COI
GACATTATATTTTATTCTTGGTGCATGGGCTGGGGCAGTTGGGACATCACTAAGTGTAATTATCCGTGTAGAATTAGGCCACCCTGGGGGTTTATTAATAGACGACCAGCTTTATAATGTAGCAGTTACAGCTCATGCTTTTATTATAATTTTCTTTATAGTTATACCTATCATAATCGGGGGATTTGGAAACTGACTTTTACCTTTGACTTTAGGTTGCCCCGATATGGCATTTCCGCGCTTAAATAATATAAGATTCTGGCTATTGCCCCCTTCACTAATCCTACTTCTAGTAAGTGGTTTAATTGAGAGAGGGGTGGGTACAGGGTGAACCGTATACCCCCCTCTTGCCAGGAGTATTGCCCACGCAGGTGGGGCTGTAGATGCCGCAATTTTTTCTCTCCACCTGGCAGGTGCTTCTTCTATTTTAGGTGCAGTAAATTTTATTACAACTGTTATTAACATACGTGCTGCAGGTATGTCTATAGATCAAGTACCATTGTTTGTTTGGTCCATTTTAATCACCGTTGTTCTCCTCTTACTCTCTCTACCAGTACTAGCCGGTGCAATTACAATATTACTAACTGACCGGAACCTCAACACGTCATTCTTTGACC
>KO-0071 COI
GACATTATATTTTATTCTTGGTGCATGGGCTGGGGCAGTTGGGACATCACTAAGTGTAATTATCCGTGTAGAATTAGGCCACCCTGGGGGTTTATTAATAGACGACCAGCTTTATAATGTAGCAGTTACAGCTCATGCTTTTATTATAATTTTCTTTATAGTTATACCTATCATAATCGGGGGATTTGGAAACTGACTTTTACCTTTGACTTTAGGTTGCCCCGATATGGCATTTCCGCGCTTAAATAATATAAGATTCTGGCTATTGCCCCCTTCACTAATCCTACTTCTAGTAAGTGGTTTAATTGAGAGAGGGGTGGGTACAGGGTGAACCGTATACCCCCCTCTTGCCAGGAGTATTGCCCACGCAGGTGGGGCTGTAGATGCCGCAATTTTTTCTCTCCACCTGGCAGGTGCTTCTTCTATTTTAGGTGCAGTAAATTTTATTACAACTGTTATTAACATACGTGCTGCAGGTATGTCTATAGATCAAGTACCATTGTTTGTTTGGTCCATTTTAATCACCGTTGTTCTCCTCTTACTCTCTCTACCAGTACTAGCCGGTGCAATTACAATATTACTAACTGACCGGAACCTCAACACGTCATTCTTTGACC
>KO-0073 COI
GACATTATATTTTATTCTTGGTGCATGGGCTGGGGCAGTTGGGACATCACTAAGTGTAATTATCCGTGTAGAATTAGGCCACCCTGGGGGTTTATTAATAGACGACCAGCTTTATAATGTAGCAGTTACAGCTCATGCTTTTATTATAATTTTCTTTATAGTTATACCTATCATAATCGGGGGATTTGGAAACTGACTTTTACCTTTGACTTTAGGTTGCCCCGATATGGCATTTCCGCGCTTAAATAATATAAGATTCTGGCTATTGCCCCCTTCACTAATCCTACTTCTAGTAAGTGGTTTAATTGAGAGAGGGGTGGGTACAGGGTGAACCGTATACCCCCCTCTTGCCAGGAGTATTGCCCACGCAGGTGGGGCTGTAGATGCCGCAATTTTTTCTCTCCACCTGGCAGGTGCTTCTTCTATTTTAGGTGCAGTAAATTTTATTACAACTGTTATTAACATACGTGCTGCAGGTATGTCTATAGATCAAGTACCATTGTTTGTTTGGTCCATTTTAATCACCGTTGTTCTCCTCTTACTCTCTCTACCAGTACTAGCCGGTGCAATTACAATATTACTAACTGACCGGAACCTCAACACGTCATTCTTTGACC
>KO-0074 COI
GACATTATATTTTATTCTTGGTGCATGGGCTGGGGCAGTTGGGACATCACTAAGTGTAATTATCCGTGTAGAATTAGGCCACCCTGGGGGTTTATTAATAGACGACCAGCTTTATAATGTAGCAGTTACAGCTCATGCTTTTATTATAATTTTCTTTATAGTTATACCTATCATAATCGGGGGATTTGGAAACTGACTTTTACCTTTGACTTTAGGTTGCCCCGATATGGCATTTCCGCGCTTAAATAATATAAGATTCTGGCTATTGCCCCCTTCACTAATCCTACTTCTAGTAAGTGGTTTAATTGAGAGAGGGGTGGGTACAGGGTGAACCGTATACCCCCCTCTTGCCAGGAGTATTGCCCACGCAGGTGGGGCTGTAGATGCCGCAATTTTTTCTCTCCACCTGGCAGGTGCTTCTTCTATTTTAGGTGCAGTAAATTTTATTACAACTGTTATTAACATACGTGCTGCAGGTATGTCTATAGATCAAGTACCATTGTTTGTTTGGTCCATTTTAATCACCGTTGTTCTCCTCTTACTCTCTCTACCAGTACTAGCCGGTGCAATTACAATATTACTAACTGACCGGAACCTCAACACGTCATTCTTTGACC
>KO-0075 COI
AACACTATATTTTATTCTTGGTGCATGAGCTGGGGCAGTTGGAACATCCCTAAGAGTAATTATTCGTGTAGAACTGGGACACCCCGGAGGCTTAATAATAGATGACCAGATTTATAATGTAGCAGTTACAGCCCATGCTTTTATTATAATTTTCTTTATAGTTATACCTATTATAATCGGAGGTTTTGGAAATTGACTTTTACCTTTAACCCTAGGCTGCCCCGATATAGCATTTCCACGTTTAAATAATATAAGATTCTGATTACTCCCTCCCTCTCTAATCTTACTCCTAGTTAGGGGGTTAATTGAAAGAGGAGTAGGTACAGGATGGACCGTATATCCACCCCTTGCTAGAAATATTGCCCACGCAGGTGGAGCTGTAGATGCTGCAATTTTCTCCCTTCATTTAGCAGGAGCTTCTTCTATTTTAGGTGCAGTAAACTTTATTACAACTGTTATCAATATACGAGCTGCAGGTATATCAATAGACCAGGTACCTTTGTTTGTTTGATCTATTTTAATTACTGTTGTCTTACTTCTTCTCTCTCTACCAGTGTTAGCCGGTGCAATCACAATACTTTTAACAGATCGAAATCTTAACACGTCATTCTTCGATC
>KO-0076 COI
GACATTATATTTTATTCTTGGTGCATGGGCCGGCGCAGTCGGGACATCACTAAGTGTAATTATCCGTGTAGAATTAGGCCACCCAGGAGGTTTATTAATAGACGACCAACTTTATAATGTAGCAGTTACAGCTCATGCTTTTGTTATAATTTTCTTTATAGTTATACCTATCATAATCGGGGGATTTGGAAACTGGCTTTTGCCCTTAATATTAGGTTGCCCCGATATGGCATTTCCACGCTTAAATAACATAAGATTCTGACTATTGCCCCCTTCCCTAATCTTACTTCTAGTGAGTGGCTTAATTGAAAGAGGAGTGGGCACAGGATGGACCGTATACCCACCTCTTGCCAGGAGTATTGCCCACGCAGGCGGAGCTGTAGACGCCGCAATTTTTTCTCTCCACCTGGCAGGTGCTTCTTCCATTCTAGGCGCAGTAAATTTTATTACAACTGTTGTTAATATACGGGTTGTAGGCATGTCCATAGACCAAGTGCCCTTATTTGTGTGGTCCATCTTAATTACTGTTGTTCTCCTATTACTCTCTCTGCCGATCCTAGCTGGTGCAATTACAATATTATTAACTGACCGAAACCTCAACACATCCTTCTTTGATC
>KO-0077 COI
GACATTATATTTTATTCTTGGTGCATGGGCTGGGGCAGTTGGGACATCACTAAGTGTAATTATCCGTGTAGAATTAGGCCACCCTGGGGGTTTATTAATAGACGACCAGCTTTATAATGTAGCAGTTACAGCTCATGCTTTTATTATAATTTTCTTTATAGTTATACCTATCATAATCGGGGGATTTGGAAACTGACTTTTACCTTTGACTTTAGGTTGCCCCGATATGGCATTTCCGCGCTTAAATAATATAAGATTCTGGCTATTGCCCCCTTCACTAATCCTACTTCTAGTAAGTGGTTTAATTGAGAGAGGGGTGGGTACAGGGTGAACCGTATACCCCCCTCTTGCCAGGAGTATTGCCCACGCAGGTGGGGCTGTAGATGCCGCAATTTTTTCTCTCCACCTGGCAGGTGCTTCTTCTATTTTAGGTGCAGTAAATTTTATTACAACTGTTATTAACATACGTGCTGCAGGTATGTCTATAGATCAAGTACCATTGTTTGTTTGGTCCATTTTAATCACCGTTGTTCTCCTCTTACTCTCTCTACCAGTACTAGCCGGTGCAATTACAATATTACTAACTGACCGGAACCTCAACACGTCATTCTTTGACC
>KO-0078 COI
GACATTATATTTTATTCTTGGTGCATGGGCTGGGGCAGTTGGGACATCACTAAGTGTAATTATCCGTGTAGAATTAGGCCACCCTGGGGGTTTATTAATAGACGACCAGCTTTATAATGTAGCAGTTACAGCTCATGCTTTTATTATAATTTTCTTTATAGTTATACCTATCATAATCGGGGGATTTGGAAACTGACTTTTACCTTTGACTTTAGGTTGCCCCGATATGGCATTTCCGCGCTTAAATAATATAAGATTCTGGCTATTGCCCCCTTCACTAATCCTACTTCTAGTAAGTGGTTTAATTGAGAGAGGGGTGGGTACAGGGTGAACCGTATACCCCCCTCTTGCCAGGAGTATTGCCCACGCAGGTGGGGCTGTAGATGCCGCAATTTTTTCTCTCCACCTGGCAGGTGCTTCTTCTATTTTAGGTGCAGTAAATTTTATTACAACTGTTATTAACATACGTGCTGCAGGTATGTCTATAGATCAAGTACCATTGTTTGTTTGGTCCATTTTAATCACCGTTGTTCTCCTCTTACTCTCTCTACCAGTACTAGCCGGTGCAATTACAATATTACTAACTGACCGGAACCTCAACACGTCATTCTTTGACC
>KO-0079 COI
AACACTATATTTTATTCTTGGTGCATGAGCTGGGGCAGTTGGAACATCCCTAAGAGTAATTATTCGTGTAGAACTGGGACACCCCGGAGGCTTAATAATAGATGACCAGATTTATAATGTAGCAGTTACAGCCCATGCTTTTATTATAATTTTCTTTATAGTTATACCTATTATAATCGGAGGTTTTGGAAATTGACTTTTACCTTTAACCCTAGGCTGCCCCGATATAGCATTTCCACGTTTAAATAATATAAGATTCTGATTACTCCCTCCCTCTCTAATCTTACTCCTAGTTAGGGGGTTAATTGAAAGAGGAGTAGGTACAGGATGGACCGTATATCCACCCCTTGCTAGAAATATTGCCCACGCAGGTGGAGCTGTAGATGCTGCAATTTTCTCCCTTCATTTAGCAGGAGCTTCTTCTATTTTAGGTGCAGTAAACTTTATTACAACTGTTATCAATATACGAGCTGCAGGTATATCAATAGACCAGGTACCTTTGTTTGTTTGATCTATTTTAATTACTGTTGTCTTACTTCTTCTCTCTCTACCAGTGTTAGCCGGTGCAATCACAATACTTTTAACAGATCGAAATCTTAACACGTCATTCTTCGATC
>KO-0080 COI
GACATTATATTTTATTCTTGGTGCATGGGCTGGGGCAGTTGGGACATCACTAAGTGTAATTATCCGTGTAGAATTAGGCCACCCTGGGGGTTTATTAATAGACGACCAGCTTTATAATGTAGCAGTTACAGCTCATGCTTTTATTATAATTTTCTTTATAGTTATACCTATCATAATCGGGGGATTTGGAAACTGACTTTTACCTTTGACTTTAGGTTGCCCCGATATGGCATTTCCGCGCTTAAATAATATAAGATTCTGGCTATTGCCCCCTTCACTAATCCTACTTCTAGTAAGTGGTTTAATTGAGAGAGGGGTGGGTACAGGGTGAACCGTATACCCCCCTCTTGCCAGGAGTATTGCCCACGCAGGTGGGGCTGTAGATGCCGCAATTTTTTCTCTCCACCTGGCAGGTGCTTCTTCTATTTTAGGTGCAGTAAATTTTATTACAACTGTTATTAACATACGTGCTGCAGGTATGTCTATAGATCAAGTACCATTGTTTGTTTGGTCCATTTTAATCACCGTTGTTCTCCTCTTACTCTCTCTACCAGTACTAGCCGGTGCAATTACAATATTACTAACTGACCGGAACCTCAACACGTCATTCTTTGACC
>KO-0084 COI
GACATTATATTTTATTCTTGGTGCATGGGCTGGGGCAGTTGGGACATCACTAAGTGTAATTATCCGTGTAGAATTAGGCCACCCTGGGGGTTTATTAATAGACGACCAGCTTTATAATGTAGCAGTTACAGCTCATGCTTTTATTATAATTTTCTTTATAGTTATACCTATCATAATCGGGGGATTTGGAAACTGACTTTTACCTTTGACTTTAGGTTGCCCCGATATGGCATTTCCGCGCTTAAATAATATAAGATTCTGGCTATTGCCCCCTTCACTAATCCTACTTCTAGTAAGTGGTTTAATTGAGAGAGGGGTGGGTACAGGGTGAACCGTATACCCCCCTCTTGCCAGGAGTATTGCCCACGCAGGTGGGGCTGTAGATGCCGCAATTTTTTCTCTCCACCTGGCAGGTGCTTCTTCTATTTTAGGTGCAGTAAATTTTATTACAACTGTTATTAACATACGTGCTGCAGGTATGTCTATAGATCAAGTACCATTGTTTGTTTGGTCCATTTTAATCACCGTTGTTCTCCTCTTACTCTCTCTACCAGTATTAGCCGGTGCAATTACAATATTACTAACTGACCGGAACCTCAACACGTCATTCTTTGACC
>KO-0085 COI
GACATTATATTTTATTCTTGGTGCATGGGCCGGCGCAGTCGGAACATCACTAAGTGTAATTATCCGTGTAGAATTAGGCCACCCAGGAGGTTTATTAATAGACGACCAGCTTTATAATGTAGCAGTTACAGCTCATGCTTTTATTATAATTTTCTTTATAGTTATGCCTATCATAATCGGAGGATTTGGAAACTGGCTTTTACCCTTAATATTAGGTTGCCCCGATATGGCATTTCCACGCTTAAATAATATAAGATTCTGACTATTGCCCCCTTCCCTAATCTTACTTCTAGTAAGTGGCTTAATTGAAAGAGGAGTGGGCACAGGATGGACCGTATACCCCCCTCTTGCCAGGAGTATTGCCCACGCAGGCGGAGCTGTAGATGCCGCAATTTTTTCTCTCCACCTGGCAGGTGCTTCCTCCATTCTAGGCGCAGTAAATTTTATTACAACTGTTGTTAATATACGGGCTGCAGGCATGTCCATAGACCAAGTGCCCTTATTTGTGTGGTCCATCTTAATCACCGTTGTTCTCCTATTACTCTCTCTGCCGGTGCTAGCCGGTGCAATTACAATATTATTAACTGACCGAAACCTCAACACATCCTTCTTTGACC
>KO-0086 COI
GACATTATATTTTATTCTTGGTGCATGGGCCGGCGCAGTCGGGACATCACTAAGTGTAATTATCCGTGTAGAATTAGGCCACCCAGGAGGTTTATTAATAGACGACCAACTTTATAATGTAGCAGTTACAGCTCATGCTTTTGTTATAATTTTCTTTATAGTTATACCTGTCATAATCGGGGGATTTGGAAACTGGCTTTTGCCCTTAATATTAGGTTGCCCCGATATGGCATTTCCACGCTTAAATAACATAAGATTCTGACTATTGCCCCCTTCCCTAATCTTACTTCTAGTGAGTGGCTTAATTGAAAGAGGAGTGGGCACAGGATGGACCGTATACCCACCTCTTGCCGGGAGTATTGCCCACGCAGGCGGAGCTGTAGACGCCGCAATTTTTTCTCTCCACCTGGCAGGTGCTTCCTCCATTCTAGGCGCAGTAAATTTTATTACAACTGTTGTTAATATACGGGCTGTAGGCATGTCCATAGACCAAGTGCCCTTATTTGTGTGGTCCATCTTAATCACTGTTGTTCTCCTATTACTCTCTCTGCCGGTCCTAGCTGGTGCAATTACAATATTATTAACTGACCGAAACCTCAACACATCCTTCTTTGATC
>KO-0087 COI
GACATTATATTTTATTCTTGGTGCATGGGCTGGGGCAGTTGGGACATCACTAAGTGTAATTATCCGTGTAGAATTAGGCCACCCTGGGGGTTTATTAATAGACGACCAGCTTTATAATGTAGCAGTTACAGCTCATGCTTTTATTATAATTTTCTTTATAGTTATACCTATCATAATCGGGGGATTTGGAAACTGACTTTTACCTTTGACTTTAGGTTGCCCCGATATGGCATTTCCGCGCTTAAATAATATAAGATTCTGGCTATTGCCCCCTTCACTAATCCTACTTCTAGTAAGTGGTTTAATTGAGAGAGGGGTGGGTACAGGGTGAACCGTATACCCCCCTCTTGCCAGGAGTATTGCCCACGCAGGTGGGGCTGTAGATGCCGCAATTTTTTCTCTCCACCTGGCAGGTGCTTCTTCTATTTTAGGTGCAGTAAATTTTATTACAACTGTTATTAACATACGTGCTGCAGGTATGTCTATAGATCAAGTACCATTGTTTGTTTGGTCCATTTTAATCACCGTTGTTCTCCTCTTACTCTCTCTACCAGTACTAGCCGGTGCAATTACAATATTACTAACTGACCGGAACCTCAACACGTCATTCTTTGACC
>KO-0119 COI
GACATTATATTTTATTCTTGGTGCATGGGCCGGCGCAGTCGGGACATCACTAAGTGTAATTATCCGTGTAGAATTAGGCCACCCAGGAGGTTTATTAATAGACGACCAACTTTATAATGTAGCAGTTACAGCTCATGCTTTTGTTATAATTTTCTTTATAGTTATACCTATCATAATCGGGGGATTTGGAAACTGGCTTTTGCCCTTAATATTAGGTTGCCCCGATATGGCATTTCCACGCTTAAATAACATAAGATTCTGACTATTGCCCCCTTCCCTAATCTTACTTCTAGTGAGTGGCTTAATTGAAAGAGGAGTGGGCACAGGATGGACCGTATACCCACCTCTTGCCAGGAGTATTGCCCACGCAGGCGGAGCTGTAGACGCCGCAATTTTTTCTCTCCACCTGGCAGGTGCTTCTTCCATTCTAGGCGCAGTAAATTTTATTACAACTGTTGTTAATATACGGGTTGTAGGCATGTCCATAGACCAAGTGCCCTTATTTGTGTGGTCCATCTTAATTACTGTTGTTCTCCTATTACTCTCTCTGCCGATCCTAGCTGGTGCAATTACAATATTATTAACTGACCGAAACCTCAACACATCCTTCTTTGATC
>KO-0120 COI
GACATTATATTTTATTCTTGGTGCATGGGCCGGCGCAGTCGGGACATCACTAAGTGTAATTATCCGTGTAGAATTAGGCCACCCAGGAGGTTTATTAATAGACGACCAACTTTATAATGTAGCAGTTACAGCTCATGCTTTTGTTATAATTTTCTTTATAGTTATACCTATCATAATCGGGGGATTTGGAAACTGGCTTTTGCCCTTAATATTAGGTTGTCCCGATATGGCATTTCCACGCTTAAATAACATAAGATTCTGACTATTGCCCCCTTCCCTAATCTTACTTCTAGTGAGTGGCTTAATTGAAAGAGGAGTGGGCACAGGATGGACCGTATACCCACCTCTTGCCAGGAGTATTGCCCACGCAGGCGGAGCTGTAGACGCCGCAATTTTTTCTCTCCACCTGGCAGGTGCTTCTTCCATTCTAGGCGCAGTAAATTTTATTACAACTGTTGTTAATATACGGGCTGTAGGCATGTCCATAGACCAAGTGCCCTTATTTGTGTGGTCCATCTTAATCACTGTTGTTCTCCTATTACTCTCTCTGCCGGTCCTAGCTGGTGCAATTACAATATTATTAACTGACCGAAACCTCAACACATCCTTCTTTGATC
>KO-0129 COI
GACATTATATTTTATTCTTGGTGCATGGGCCGGCGCAGTCGGGACATCACTAAGTGTAATTATCCGTGTAGAATTAGGCCACCCAGGAGGTTTATTAATAGACGACCAACTTTATAATGTAGCAGTTACAGCTCATGCTTTTGTTATAATTTTCTTTATAGTTATACCTATCATAATCGGAGGATTTGGAAACTGGCTTTTACCCTTAATATTAGGTTGCCCCGATATGGCATTTCCACGCTTAAATAACATAAGATTCTGACTATTGCCCCCTTCCCTAATCTTACTTCTAGTGAGTGGCTTAATTGAAAGAGGAGTGGGCACAGGATGGACCGTATACCCACCTCTTGCCAGGAGTATTGCCCACGCAGGCGGAGCTGTAGATGCCGCAATTTTTTCTCTCCACCTGGCAGGTGCTTCCTCCATTCTAGGCGCAGTAAATTTTATTACAACTGTTGTTAATATACGGGCTGTAGGCATGTCCATAGACCAAGTGCCCTTATTTGTGTGGTCCATCTTAATCACTGTTGTTCTCCTATTACTCTCTCTACCGGTCCTAGCCGGTGCAATTACAATATTATTAACTGACCGGAACCTCAACACATCCTTCTTTGATC
>KO-0130 COI
GACATTATATTTTATTCTTGGTGCATGGGCCGGCGCAGTCGGGACATCACTAAGTGTAATTATCCGTGTAGAATTAGGCCACCCAGGAGGTTTATTAATAGACGACCAGCTTTATAATGTAGCAGTTACAGCTCATGCTTTTGTTATAATTTTCTTTATAGTTATACCTATCATAATCGGAGGATTTGGAAACTGGCTTTTACCCTTAATATTAGGTTGCCCCGATATGGCATTTCCACGCTTAAATAACATAAGATTCTGACTATTGCCCCCTTCCCTAATCTTACTTCTAGTGAGTGGCTTAATTGAAAGAGGAGTGGGCACAGGATGGACCGTATACCCACCTCTTGCCAGGAGTATTGCCCACGCAGGCGGAGCTGTAGATGCCGCAATTTTTTCTCTCCACCTGGCAGGTGCTTCCTCCATTCTAGGCGCAGTAAATTTTATTACAACTGTTGTTAATATACGGGCTGTAGGCATGTCCATAGACCAAGTGCCCTTATTTGTGTGGTCCATCTTAATCACTGTTGTTCTCCTATTACTCTCTCTGCCGGTCCTAGCCGGTGCAATTACAATATTATTAACTGACCGGAACCTCAACACATCCTTCTTTGATC
>KO-0134 COI
GACATTATATTTTATTCTTGGTGCATGGGCTGGGGCAGTTGGGACATCACTAAGTGTAATTATCCGTGTAGAATTAGGCCACCCTGGGGGTTTATTAATAGACGACCAGCTTTATAATGTAGCAGTTACAGCTCATGCTTTTATTATAATTTTCTTTATAGTTATACCTATCATAATCGGGGGATTTGGAAACTGACTTTTACCTTTGACTTTAGGTTGCCCCGATATGGCATTTCCGCGCTTAAATAATATAAGATTCTGGCTATTGCCCCCTTCACTAATCCTACTTCTAGTAAGTGGTTTAATTGAGAGAGGGGTGGGTACAGGGTGAACCGTATACCCCCCTCTTGCCAGGAGTATTGCCCACGCAGGTGGGGCTGTAGATGCCGCAATTTTTTCTCTCCACCTGGCAGGTGCTTCTTCTATTTTAGGTGCAGTAAATTTTATTACAACTGTTATTAACATACGTGCTGCAGGTATGTCTATAGATCAAGTACCATTGTTTGTTTGGTCCATTTTAATCACCGTTGTTCTCCTCTTACTCTCTCTACCAGTACTAGCCGGTGCAATTACAATATTACTAACTGACCGGAACCTCAACACGTCATTCTTTGACC
>KO-0165 COI
GACATTATATTTTATTCTTGGTGCATGGGCCGGCGCAGTCGGGACATCACTAAGTGTAATTATCCGTGTAGAATTAGGCCACCCAGGAGGTTTATTAATAGACGACCAACTTTATAATGTAGCAGTTACAGCTCATGCTTTTGTTATAATTTTCTTTATAGTTATACCTATCATAATCGGAGGATTTGGAAACTGGCTTTTACCCTTAATATTAGGTTGCCCCGATATGGCATTTCCACGCTTAAATAACATAAGATTCTGACTATTGCCCCCTTCCCTAATCTTACTTCTAGTAAGTGGCTTAATTGAAAGAGGAGTGGGCACAGGATGGACCGTATACCCACCTCTTGCCAGGAGTATTGCCCACGCAGGCGGAGCTGTAGATGCCGCAATTTTTTCTCTCCACCTGGCAGGTGCTTCCTCCATTCTAGGCGCAGTAAATTTTATTACAACTGTTGTTAATATACGGGCTGTAGGCATGTCCATAGACCAAGTGCCCTTATTTGTGTGGTCCATCTTAATCACTGTTGTTCTCCTATTACTCTCTCTACCGGTCCTAGCCGGTGCAATTACAATATTATTAACTGACCGGAACCTCAACACATCCTTCTTTGATC
>KO-0166 COI
GACATTATATTTTATTCTTGGTGCATGGGCCGGCGCAGTCGGGACATCACTAAGTGTAATTATCCGTGTAGAATTAGGCCACCCAGGAGGTTTATTAATAGACGACCAACTTTATAATGTAGCAGTTACAGCTCATGCTTTTGTTATAATTTTCTTTATAGTTATACCTATCATAATCGGAGGATTTGGAAACTGGCTTTTACCCTTAATATTAGGTTGCCCCGATATGGCATTTCCACGCTTAAATAACATAAGATTCTGACTATTGCCCCCTTCCCTAATCTTACTTCTAGTAAGTGGCTTAATTGAAAGAGGAGTGGGCACAGGATGGACCGTATACCCACCTCTTGCCAGGAGTATTGCCCACGCAGGCGGAGCTGTAGATGCCGCAATTTTTTCTCTCCACCTGGCAGGTGCTTCCTCCATTCTAGGCGCAGTAAATTTTATTACAACTGTTGTTAATATACGGGCTGTAGGCATGTCCATAGACCAAGTGCCCTTATTTGTGTGGTCCATCTTAATCACTGTTGTTCTCCTATTACTCTCTCTACCGGTCCTAGCCGGTGCAATTACAATATTATTAACTGACCGGAACCTCAACACATCCTTCTTTGATC
>KO-0168 COI
GACATTATATTTTATTCTTGGTGCATGGGCCGGCGCAGTCGGGACATCACTAAGTGTAATTATCCGTGCAGAATTAGGCCACCCAGGAGGTTTATTAATAGACGACCAACTTTATAATGTAGCAGTTACAGCTCATGCTTTTGTTATAATTTTCTTTATAGTTATACCTATCATAATCGGAGGATTTGGAAACTGGCTTTTACCCTTAATATTAGGTTGCCCCGATATGGCATTTCCACGCTTAAATAACATAAGATTCTGACTATTGCCCCCTTCCCTAATCTTACTTCTAGTAAGTGGCTTAATTGAAAGAGGAGTGGGCACAGGATGGACCGTATACCCACCTCTTGCCAGGAGTATTGCCCACGCAGGCGGAGCTGTAGATGCCGCAATTTTTTCTCTCCACCTGGCAGGTGCTTCCTCCATTCTAGGCGCAGTAAATTTTATTACAACTGTTGTTAATATACGGGCTGTAGGCATGTCCATAGACCAAGTGCCCTTATTTGTGTGGTCCATCTTAATCACTGTTGTTCTCCTATTACTCTCTCTACCGGTCCTAGCCGGTGCAATTACAATATTATTAACTGACCGGAACCTCAACACATCCTTCTTTGATC
>KO-0169 COI
GACATTATATTTTATTCTTGGTGCATGGGCCGGCGCAGTCGGGACATCACTAAGTGTAATTATCCGTGTAGAATTAGGCCACCCAGGAGGTTTATTAATAGACGACCAACTTTATAATGTAGCAGTTACAGCTCATGCTTTTGTTATAATTTTCTTTATAGTTATACCTATCATAATCGGAGGATTTGGAAACTGGCTTTTACCCTTAATATTAGGTTGCCCCGATATGGCATTTCCACGCTTAAATAACATAAGATTCTGACTATTGCCCCCTTCCCTAATCTTACTTCTAGTAAGTGGCTTAATTGAAAGAGGAGTGGGCACAGGATGGACCGTATACCCACCTCTTGCCAGGAGTATTGCCCACGCAGGCGGAGCTGTAGATGCCGCAATTTTTTCTCTCCACCTGGCAGGTGCTTCCTCCATTCTAGGCGCAGTAAATTTTATTACAACTGTTGTTAATATACGGGCTGTAGGCATGTCCATAGACCAAGTGCCCTTATTTGTGTGGTCCATCTTAATCACTGTTGTTCTCCTATTACTCTCTCTACCGGTCCTAGCCGGTGCAATTACAATATTATTAACTGACCGGAACCTCAACACATCCTTCTTTGATC
>KO-0170 COI
GACATTATATTTTATTCTTGGTGCATGGGCCGGCGCAGTCGGGACATCACTAAGTGTAATTATCCGTGTAGAATTAGGCCACCCAGGAGGTTTATTAATAGACGACCAACTTTATAATGTAGCAGTTACAGCTCATGCTTTTGTTATAATTTTCTTTATAGTTATACCTATCATAATCGGAGGATTTGGAAACTGGCTTTTACCCTTAATATTAGGTTGCCCCGATATGGCATTTCCACGCTTAAATAACATAAGATTCTGACTATTGCCCCCTTCCCTAATCTTACTTCTAGTAAGTGGCTTAATTGAAAGAGGAGTGGGCACAGGATGGACCGTATACCCACCTCTTGCCAGGAGTATTGCCCACGCAGGCGGAGCTGTAGATGCCGCAATTTTTTCTCTCCACCTGGCAGGTGCTTCCTCCATTCTAGGCGCAGTAAATTTTATTACAACTGTTGTTAATATACGGGCTGTAGGCATGTCCATAGACCAAGTGCCCTTATTTGTGTGGTCCATCTTAATCACTGTTGTTCTCCTATTACTCTCTCTACCGGTCCTAGCCGGTGCAATTACAATATTATTAACTGACCGGAACCTCAACACATCCTTCTTTGATC
>KO-0171 COI
GACATTATATTTTATTCTTGGTGCATGGGCCGGCGCAGTCGGGACATCACTAAGTGTAATTATCCGTGTAGAATTAGGCCACCCAGGAGGTTTATTAATAGACGACCAACTTTATAATGTAGCAGTTACAGCTCATGCTTTTGTTATAATTTTCTTTATAGTTATACCTATCATAATCGGAGGATTTGGAAACTGGCTTTTACCCTTAATATTAGGTTGCCCCGATATGGCATTTCCACGCTTAAATAACATAAGATTCTGACTATTGCCCCCTTCCCTGATCTTACTTCTAGTGAGTGGCTTAATTGAAAGAGGAGTGGGCACAGGATGGACCGTATACCCACCTCTTGCCAGGAGTATTGCCCACGCAGGCGGAGCTGTAGATGCCGCAATTTTTTCTCTCCACCTGGCAGGTGCTTCCTCCATTCTAGGCGCAGTAAATTTTATTACAACTGTTGTTAATATACGGGCTGTAGGCATGTCCATAGACCAAGTGCCCTTATTTGTGTGGTCCATCTTAATCACTGTTGTTCTCCTATTACTCTCTCTACCGGTCCTAGCCGGTGCAATTACAATATTATTAACTGACCGGAACCTCAACACATCCTTCTTTGATC
>KO-0174 COI
GACATTATATTTTATTCTTGGTGCATGGGCCGGCGCAGTCGGGACATCACTAAGTGTAATTATCCGTGTAGAATTAGGCCACCCAGGAGGTTTATTAATAGACGACCAGCTTTATAATGTAGCAGTTACAGCTCATGCTTTTGTTATAATTTTCTTTATAGTTATACCTATCATAATCGGAGGATTTGGAAACTGGCTTTTACCCTTAATATTAGGTTGCCCCGATATGGCATTTCCACGCTTAAATAACATAAGATTCTGACTATTGCCCCCTTCCCTAATCTTACTTCTAGTGAGTGGCTTAATTGAAAGAGGAGTGGGCACAGGATGGACCGTATACCCACCTCTTGCCAGGAGTATTGCCCACGCAGGCGGAGCTGTAGATGCCGCAATTTTTTCTCTCCACCTGGCAGGTGCTTCCTCCATTCTAGGCGCAGTAAATTTTATTACAACTGTTGTTAATATACGGGCTGTAGGCATGTCCATAGACCAAGTGCCCTTATTTGTGTGGTCCATCTTAATCACTGTTGTTCTCCTATTACTCTCTCTGCCGGTCCTAGCCGGTGCAATTACAATATTATTAACTGACCGGAACCTCAACACATCCTTCTTTGATC
>KO-0181 COI
GACATTATATTTTATTCTTGGTGCATGGGCCGGCGCAGTCGGGACATCACTAAGTGTAATTATCCGTGTAGAATTAGGCCACCCAGGAGGTTTATTAATAGACGACCAGCTTTATAATGTAGCAGTTACAGCTCATGCTTTTATTATAATTTTCTTTATAGTTATGCCTATCATAATCGGAGGATTTGGAAACTGGCTTTTACCCTTAATATTAGGTTGCCCCGATATGGCATTTCCACGCTTAAATAATATAAGATTCTGACTATTGCCCCCTTCCCTAATCTTACTTCTAGTGAGTGGCTTAATTGAAAGAGGAGTGGGCACAGGATGGACCGTATACCCCCCTCTTGCCAGGAGTATTGCCCACGCAGGCGGAGCTGTAGATGCCGCAATTTTTTCTCTCCACCTGGCAGGTGCTTCCTCCATTCTAGGCGCAGTAAATTTTATTACAACTGTTGTTAATATACGGGCTGTAGGCATGTCCATAGACCAAGTGCCCTTATTTGTGTGGTCCATCTTAATCACTGTTGTTCTCCTATTACTCTCTCTGCCGGTCCTAGCCGGTGCAATTACAATATTATTAACTGACCGAAACCTCAACACATCCTTCTTTGATC
>KO-0182 COI
GACATTATATTTTATTCTTGGTGCATGGGCCGGCGCAGTCGGGACATCACTAAGTGTAATTATCCGTGTAGAATTAGGCCACCCAGGAGGTTTATTAATAGACGACCAACTTTATAATGTAGCAGTTACAGCTCATGCTTTTGTTATAATTTTCTTTATAGTTATACCTGTCATAATCGGGGGATTTGGAAACTGGCTTTTGCCCTTAATATTAGGTTGCCCCGATATGGCATTTCCACGCTTAAATAACATAAGATTCTGACTATTGCCCCCTTCCCTAATCTTACTTCTAGTGAGTGGCTTAATTGAAAGAGGAGTGGGCACAGGATGGACCGTATACCCACCTCTTGCCGGGAGTATTGCCCACGCAGGCGGAGCTGTAGACGCCGCAATTTTTTCTCTCCACCTGGCAGGTGCTTCCTCCATTCTAGGCGCAGTAAATTTTATTACAACTGTTGTTAATATACGGGCTGTAGGCATGTCCATAGACCAAGTGCCCTTATTTGTGTGGTCCATCTTAATCACTGTTGTTCTCCTATTACTCTCTCTGCCGGTCCTAGCTGGTGCAATTACAATATTATTAACTGACCGAAACCTCAACACATCCTTCTTTGATC
>KO-0184 COI
GACATTATATTTTATTCTTGGTGCATGGGCTGGGGCAGTTGGGACATCACTAAGTGTAATTATCCGTGTAGAATTAGGCCACCCTGGGGGTTTATTAATAGACGACCAGCTTTATAATGTAGCAGTTACAGCTCATGCTTTTATTATAATTTTCTTTATAGTTATACCTATCATAATCGGGGGATTTGGAAACTGACTTTTACCTTTGACTTTAGGTTGCCCCGATATGGCATTTCCGCGCTTAAATAATATAAGATTCTGGCTATTGCCCCCTTCACTAATCCTACTTCTAGTAAGTGGTTTAATTGAGAGAGGGGTGGGTACAGGGTGAACCGTATACCCCCCTCTTGCCAGGAGTATTGCCCACGCAGGTGGGGCTGTAGATGCCGCAATTTTTTCTCTCCACCTGGCAGGTGCTTCTTCTATTTTAGGTGCAGTAAATTTTATTACAACTGTTATTAACATACGTGCTGCAGGTATGTCTATAGATCAAGTACCATTGTTTGTTTGGTCCATTTTAATCACCGTTGTTCTCCTCTTACTCTCTCTACCAGTACTAGCCGGTGCAATTACAATATTACTAACTGACCGGAACCTCAACACGTCATTCTTTGACC
>KO-0185 COI
GACATTATATTTTATTCTTGGTGCATGAGCCGGCGCAGTCGGGACATCACTAAGTGTAATTATCCGTGTAGAATTAGGCCACCCAGGGGGTTTATTAATAGACGACCAGCTTTATAATGTAGCAGTTACAGCTCATGCTTTTATTATAATTTTCTTTATAGTTATGCCTATCATAATCGGAGGATTTGGAAACTGACTTTTACCCTTAATATTAGGTTGCCCCGATATAGCATTTCCGCGCTTAAATAATATAAGATTCTGACTATTGCCCCCTTCCCTAATCTTACTTCTAGTGAGTGGCTTAATTGAAAGAGGAGTGGGCACAGGATGGACCGTATACCCCCCTCTTGCTAGAAGTATTGCCCACGCAGGCGGAGCTGTAGATGCCGCAATTTTTTCTCTCCACCTGGCAGGTGCTTCCTCCATTCTAGGCGCAGTAAATTTTATTACAACTGTTGTTAATATGCGGGCTGTAGGCATGTCCATAGACCAAGTGCCCTTATTTGTGTGGTCCATCTTAATCACTGTTGTTCTCCTATTACTCTCTCTGCCGGTCCTAGCCGGTGCAATTACAATATTATTAACTGACCGGAACCTCAACACATCCTTCTTTGACC
>KO-0186 COI
GACATTATATTTTATTCTTGGTGCATGGGCCGGCGCAGTCGGGACATCACTAAGTGTAATTATCCGTGTAGAATTAGGCCACCCAGGAGGTTTATTAATAGACGACCAACTTTATAATGTAGCAGTTACAGCTCATGCTTTTGTTATAATTTTCTTTATAGTTATACCTATCATAATCGGGGGATTTGGAAACTGGCTTTTGCCCTTAATATTAGGTTGCCCCGATATGGCATTTCCACGCTTAAATAACATAAGATTCTGACTATTGCCCCCTTCCCTAATCTTACTTCTAGTGAGTGGCTTAATTGAAAGAGGAGTGGGCACAGGATGGACCGTATACCCACCTCTTGCCAGGAGTATTGCCCACGCAGGCGGAGCTGTAGACGCCGCAATTTTTTCTCTCCACCTGGCAGGTGCTTCTTCCATTCTAGGCGCAGTAAATTTTATTACAACTGTTGTTAATATACGGGCTGTAGGCATGTCCATAGACCAAGTGCCCTTATTTGTGTGGTCCATCTTAATTACTGTTGTTCTCCTATTACTCTCTCTGCCGGTCCTAGCTGGTGCAATTACAATATTATTAACTGACCGAAACCTCAACACATCCTTCTTTGATC
>KO-0187 COI
GACATTATATTTTATTCTTGGTGCATGGGCTGGGGCAGTTGGGACATCACTAAGTGTAATTATCCGTGTAGAATTAGGCCACCCTGGGGGTTTATTAATAGACGACCAGCTTTATAATGTAGCAGTTACAGCTCATGCTTTTATTATAATTTTCTTTATAGTTATACCTATCATAATCGGGGGATTTGGAAACTGACTTTTACCTTTGACTTTAGGTTGCCCCGATATGGCATTTCCGCGCTTAAATAATATAAGATTCTGGCTATTGCCCCCTTCACTAATCCTACTTCTAGTAAGTGGTTTAATTGAGAGAGGGGTGGGTACAGGGTGAACCGTATACCCCCCTCTTGCCAGGAGTATTGCCCACGCAGGTGGGGCTGTAGATGCCGCAATTTTTTCTCTCCACCTGGCAGGTGCTTCTTCTATTTTAGGTGCAGTAAATTTTATTACAACTGTTATTAACATACGTGCTGCAGGTATGTCTATAGATCAAGTACCATTGTTTGTTTGGTCCATTTTAATCACCGTTGTTCTCCTCTTACTCTCTCTACCAGTACTAGCCGGTGCAATTACAATATTACTAACTGACCGGAACCTCAACACGTCATTCTTTGACC
>KO-0188 COI
GACATTATATTTTATTCTTGGTGCATGGGCTGGGGCAGTTGGGACATCACTAAGTGTAATTATCCGTGTAGAATTAGGCCACCCTGGGGGTTTATTAATAGACGACCAGCTTTATAATGTAGCAGTTACAGCTCATGCTTTTATTATAATTTTCTTTATAGTTATACCTATCATAATCGGGGGATTTGGAAACTGACTTTTACCTTTGACTTTAGGTTGCCCCGATATGGCATTTCCGCGCTTAAATAATATAAGATTCTGGCTATTGCCCCCTTCACTAATCCTACTTCTAGTAAGTGGTTTAATTGAGAGAGGGGTGGGTACAGGGTGAACCGTATACCCCCCTCTTGCCAGGAGTATTGCCCACGCAGGTGGGGCTGTAGATGCCGCAATTTTTTCTCTCCACCTGGCAGGTGCTTCTTCTATTTTAGGTGCAGTAAATTTTATTACAACTGTTATTAACATACGTGCTGCAGGTATGTCTATAGATCAAGTACCATTGTTTGTTTGGTCCATTTTAATCACCGTTGTTCTCCTCTTACTCTCTCTACCAGTACTAGCCGGTGCAATTACAATATTACTAACTGACCGGAACCTCAACACGTCATTCTTTGACC
>KO-0225 COI
GACATTATATTTTATTCTTGGTGCATGGGCCGGCGCAGTCGGGACATCACTAAGTGTAATTATCCGTGTAGAATTAGGCCACCCAGGAGGTTTATTAATAGACGACCAACTTTATAATGTAGCAGTTACAGCTCATGCTTTTGTTATAATTTTCTTTATAGTTATACCTATCATAATCGGAGGATTTGGAAACTGGCTTTTACCCTTAATATTAGGTTGCCCCGATATGGCATTTCCACGCTTAAATAACATAAGATTCTGACTATTGCCCCCTTCCCTAATCTTACTTCTAGTAAGTGGCTTAATTGAAAGAGGAGTGGGCACAGGATGGACCGTATACCCACCTCTTGCCAGGAGTATTGCCCACGCAGGCGGAGCTGTAGATGCCGCAATTTTTTCTCTCCACCTGGCAGGTGCTTCCTCCATTCTAGGCGCAGTAAATTTTATTACAACTGTTGTTAATATACGGGCTGTAGGCATGTCCATAGACCAAGTGCCCTTATTTGTGTGGTCCATCTTAATCACTGTTGTTCTCCTATTACTCTCTCTACCGGTCCTAGCCGGTGCAATTACAATATTATTAACTGACCGGAACCTCAACACATCCTTCTTTGATC
>KO-0226 COI
GACATTATATTTTATTCTTGGTGCATGGGCCGGCGCAGTCGGGACATCACTAAGTGTAATTATCCGTGTAGAATTAGGCCACCCAGGAGGTTTATTAATAGACGACCAACTTTATAATGTAGCAGTTACAGCTCATGCTTTTGTTATAATTTTCTTTATAGTTATACCTATCATAATCGGAGGATTTGGAAACTGGCTTTTACCCTTAATATTAGGTTGCCCCGATATGGCATTTCCACGCTTAAATAACATAAGATTCTGACTATTGCCCCCTTCCCTAATCTTACTTCTAGTAAGTGGCTTAATTGAAAGAGGAGTGGGCACAGGATGGACCGTATACCCACCTCTTGCCAGGAGTATTGCCCACGCAGGCGGAGCTGTAGATGCCGCAATTTTTTCTCTCCACCTGGCAGGTGCTTCCTCCATTCTAGGCGCAGTAAATTTTATTACAACTGTTGTTAATATACGGGCTGTAGGCATGTCCATAGACCAAGTGCCCTTATTTGTGTGGTCCATCTTAATCACTGTTGTTCTCCTATTACTCTCTCTACCGGTCCTAGCCGGTGCAATTACAATATTATTAACTGACCGGAACCTCAACACATCCTTCTTTGATC
>KO-0227 COI
GACATTATATTTTATTCTTGGTGCATGGGCCGGCGCAGTCGGGACATCACTAAGTGTAATTATCCGTGTAGAATTAGGCCACCCAGGAGGTTTATTAATAGACGACCAACTTTATAATGTAGCAGTTACAGCTCATGCTTTTGTTATAATTTTCTTTATAGTTATACCTATCATAATCGGAGGATTTGGAAACTGGCTTTTACCCTTAATATTAGGTTGCCCCGATATGGCATTTCCACGCTTAAATAACATAAGATTCTGACTATTGCCCCCTTCCCTAATCTTACTTCTAGTAAGTGGCTTAATTGAAAGAGGAGTGGGCACAGGATGGACCGTATACCCACCTCTTGCCAGGAGTATTGCCCACGCAGGCGGAGCTGTAGATGCCGCAATTTTTTCTCTCCACCTGGCAGGTGCTTCCTCCATTCTAGGCGCAGTAAATTTTATTACAACTGTTGTTAATATACGGGCTGTAGGCATGTCCATAGACCAAGTGCCCTTATTTGTGTGGTCCATCTTAATCACTGTTGTTCTCCTATTACTCTCTCTACCGGTCCTAGCCGGTGCAATTACAATATTATTAACTGACCGGAACCTCAACACATCCTTCTTTGATC
>KO-0228 COI
GACATTATATTTTATTCTTGGTGCATGGGCCGGCGCAGTCGGGACATCACTAAGTGTAATTATCCGTGTAGAATTAGGCCACCCAGGAGGTTTATTAATAGACGACCAACTTTATAATGTAGCAGTTACAGCTCATGCTTTTGTTATAATTTTCTTTATAGTTATACCTATCATAATCGGAGGATTTGGAAACTGGCTTTTACCCTTAATATTAGGTTGCCCCGATATGGCATTTCCACGCTTAAATAACATAAGATTCTGACTATTGCCCCCTTCCCTAATCTTACTTCTAGTAAGTGGCTTAATTGAAAGAGGAGTGGGCACAGGATGGACCGTATACCCACCTCTTGCCAGGAGTATTGCCCACGCAGGCGGAGCTGTAGATGCCGCAATTTTTTCTCTCCACCTGGCAGGTGCTTCCTCCATTCTAGGCGCAGTAAATTTTATTACAACTGTTGTTAATATACGGGCTGTAGGCATGTCCATAGACCAAGTGCCCTTATTTGTGTGGTCCATCTTAATCACTGTTGTTCTCCTATTACTCTCTCTACCGGTCCTAGCCGGTGCAATTACAATATTATTAACTGACCGGAACCTCAACACATCCTTCTTTGATC
>KO-0229 COI
GACATTATATTTTATTCTTGGTGCATGGGCCGGCGCAGTCGGGACATCACTAAGTGTAATTATCCGTGTAGAATTAGGCCACCCAGGAGGTTTATTAATAGACGACCAACTTTATAATGTAGCAGTTACAGCTCATGCTTTTGTTATAATTTTCTTTATAGTTATACCTATCATAATCGGAGGATTTGGAAACTGGCTTTTACCCTTAATATTAGGTTGCCCCGATATGGCATTTCCACGCTTAAATAACATAAGATTCTGACTATTGCCCCCTTCCCTAATCTTACTTCTAGTAAGTGGCTTAATTGAAAGAGGAGTGGGCACAGGATGGACCGTATACCCACCTCTTGCCAGGAGTATTGCCCACGCAGGCGGAGCTGTAGATGCCGCAATTTTTTCTCTCCACCTGGCAGGTGCTTCCTCCATTCTAGGCGCAGTAAATTTTATTACAACTGTTGTTAATATACGGGCTGTAGGCATGTCCATAGACCAAGTGCCCTTATTTGTGTGGTCCATCTTAATCACTGTTGTTCTCCTATTACTCTCTCTACCGGTCCTAGCCGGTGCAATTACAATATTATTAACTGACCGGAACCTCAACACATCCTTCTTTGATC
>KO-0230 COI
GACATTATATTTTATTCTTGGTGCATGGGCCGGCGCAGTCGGGACATCACTAAGTGTAATTATCCGTGTAGAATTAGGCCACCCAGGAGGTTTATTAATAGACGACCAACTTTATAATGTAGCAGTTACAGCTCATGCTTTTGTTATAATTTTCTTTATAGTTATACCTATCATAATCGGAGGATTTGGAAACTGGCTTTTACCCTTAATATTAGGTTGCCCCGATATGGCATTTCCACGCTTAAATAACATAAGATTCTGACTATTGCCCCCTTCCCTAATCTTACTTCTAGTAAGTGGCTTAATTGAAAGAGGAGTGGGCACAGGATGGACCGTATACCCACCTCTTGCCAGGAGTATTGCCCACGCAGGCGGAGCTGTAGATGCCGCAATTTTTTCTCTCCACCTGGCAGGTGCTTCCTCCATTCTAGGCGCAGTAAATTTTATTACAACTGTTGTTAATATACGGGCTGTAGGCATGTCCATAGACCAAGTGCCCTTATTTGTGTGGTCCATCTTAATCACTGTTGTTCTCCTATTACTCTCTCTACCGGTCCTAGCCGGTGCAATTACAATATTATTAACTGACCGGAACCTCAACACATCCTTCTTTGATC
>KO-0231 COI
GACATTATATTTTATTCTTGGTGCATGGGCCGGCGCAGTCGGGACATCACTAAGTGTAATTATCCGTGTAGAATTAGGCCACCCAGGAGGTTTATTAATAGACGACCAACTTTATAATGTAGCAGTTACAGCTCATGCTTTTGTTATAATTTTCTTTATAGTTATACCTATCATAATCGGAGGATTTGGAAACTGGCTTTTACCCTTAATATTAGGTTGCCCCGATATGGCATTTCCACGCTTAAATAACATAAGATTCTGACTATTGCCCCCTTCCCTAATCTTACTTCTAGTAAGTGGCTTAATTGAAAGAGGAGTGGGCACAGGATGGACCGTATACCCACCTCTTGCCAGGAGTATTGCCCACGCAGGCGGAGCTGTAGATGCCGCAATTTTTTCTCTCCACCTGGCAGGTGCTTCCTCCATTCTAGGCGCAGTAAATTTTATTACAACTGTTGTTAATATACGGGCTGTAGGCATGTCCATAGACCAAGTGCCCTTATTTGTGTGGTCCATCTTAATCACTGTTGTTCTCCTATTACTCTCTCTACCGGTCCTAGCCGGTGCAATTACAATATTATTAACTGACCGGAACCTCAACACATCCTTCTTTGATC
>KO-0232 COI
GACATTATATTTTATTCTTGGTGCATGGGCCGGCGCAGTCGGGACATCACTAAGTGTAATTATCCGTGTAGAATTAGGCCACCCAGGAGGTTTATTAATAGACGACCAACTTTATAATGTAGCAGTTACAGCTCATGCTTTTGTTATAATTTTCTTTATAGTTATACCTATCATAATCGGAGGATTTGGAAACTGGCTTTTACCCTTAATATTAGGTTGCCCCGATATGGCATTTCCACGCTTAAATAACATAAGATTCTGACTATTGCCCCCTTCCCTAATCTTACTTCTAGTAAGTGGCTTAATTGAAAGAGGAGTGGGCACAGGATGGACCGTATACCCACCTCTTGCCAGGAGTATTGCCCACGCAGGCGGAGCTGTAGATGCCGCAATTTTTTCTCTCCACCTGGCAGGTGCTTCCTCCATTCTAGGCGCAGTAAATTTTATTACAACTGTTGTTAATATACGGGCTGTAGGCATGTCCATAGACCAAGTGCCCTTATTTGTGTGGTCCATCTTAATCACTGTTGTTCTCCTATTACTCTCTCTACCGGTCCTAGCCGGTGCAATTACAATATTATTAACTGACCGGAACCTCAACACATCCTTCTTTGATC
>KO-0233 COI
GACATTATATTTTATTCTTGGTGCATGGGCCGGCGCAGTCGGGACATCACTAAGTGTAATTATCCGTGTAGAATTAGGCCACCCAGGAGGTTTATTAATAGACGACCAACTTTATAATGTAGCAGTTACAGCTCATGCTTTTGTTATAATTTTCTTTATAGTTATACCTATCATAATCGGAGGATTTGGAAACTGGCTTTTACCCTTAATATTAGGTTGCCCCGATATGGCATTTCCACGCTTAAATAACATAAGATTCTGACTATTGCCCCCTTCCCTAATCTTACTTCTAGTAAGTGGCTTAATTGAAAGAGGAGTGGGCACAGGATGGACCGTATACCCACCTCTTGCCAGGAGTATTGCCCACGCAGGCGGAGCTGTAGATGCCGCAATTTTTTCTCTCCACCTGGCAGGTGCTTCCTCCATTCTAGGCGCAGTAAATTTTATTACAACTGTTGTTAATATACGGGCTGTAGGCATGTCCATAGACCAAGTGCCCTTATTTGTGTGGTCCATCTTAATCACTGTTGTTCTCCTATTACTCTCTCTACCGGTCCTAGCCGGTGCAATTACAATATTATTAACTGACCGGAACCTCAACACATCCTTCTTTGATC
>KO-0234 COI
GACATTATATTTTATTCTTGGTGCATGGGCCGGCGCAGTCGGGACATCACTAAGTGTAATTATCCGTGTAGAATTAGGCCACCCAGGAGGTTTATTAATAGACGACCAACTTTATAATGTAGCAGTTACAGCTCATGCTTTTGTTATAATTTTCTTTATAGTTATACCTATCATAATCGGAGGATTTGGAAACTGGCTTTTACCCTTAATATTAGGTTGCCCCGATATGGCATTTCCACGCTTAAATAACATAAGATTCTGACTATTGCCCCCTTCCCTAATCTTACTTCTAGTAAGTGGCTTAATTGAAAGAGGAGTGGGCACAGGATGGACCGTATACCCACCTCTTGCCAGGAGTATTGCCCACGCAGGCGGAGCTGTAGATGCCGCAATTTTTTCTCTCCACCTGGCAGGTGCTTCCTCCATTCTAGGCGCAGTAAATTTTATTACAACTGTTGTTAATATACGGGCTGTAGGCATGTCCATAGACCAAGTGCCCTTATTTGTGTGGTCCATCTTAATCACTGTTGTTCTCCTATTACTCTCTCTACCGGTCCTAGCCGGTGCAATTACAATATTATTAACTGACCGGAACCTCAACACATCCTTCTTTGATC
>KO-0235 COI
GACATTATATTTTATTCTTGGTGCATGGGCCGGCGCAGTCGGGACATCACTAAGTGTAATTATCCGTGTAGAATTAGGCCACCCAGGAGGTTTATTAATAGACGACCAACTTTATAATGTAGCAGTTACAGCTCATGCTTTTGTTATAATTTTCTTTATAGTTATACCTATCATAATCGGAGGATTTGGAAACTGGCTTTTACCCTTAATATTAGGTTGCCCCGATATGGCATTTCCACGCTTAAATAACATAAGATTCTGACTATTGCCCCCTTCCCTAATCTTACTTCTAGTAAGTGGCTTAATTGAAAGAGGAGTGGGCACAGGATGGACCGTATACCCACCTCTTGCCAGGAGTATTGCCCACGCAGGCGGAGCTGTAGATGCCGCAATTTTTTCTCTCCACCTGGCAGGTGCTTCCTCCATTCTAGGCGCAGTAAATTTTATTACAACTGTTGTTAATATACGGGCTGTAGGCATGTCCATAGACCAAGTGCCCTTATTTGTGTGGTCCATCTTAATCACTGTTGTTCTCCTATTACTCTCTCTACCGGTCCTAGCCGGTGCAATTACAATATTATTAACTGACCGGAACCTCAACACATCCTTCTTTGATC
>KO-0236 COI
GACATTATATTTTATTCTTGGTGCATGGGCCGGCGCAGTCGGGACATCACTAAGTGTAATTATCCGTGTAGAATTAGGCCACCCAGGAGGTTTATTAATAGACGACCAACTTTATAATGTAGCAGTTACAGCTCATGCTTTTGTTATAATTTTCTTTATAGTTATACCTATCATAATCGGAGGATTTGGAAACTGGCTTTTACCCTTAATATTAGGTTGCCCCGATATGGCATTTCCACGCTTAAATAACATAAGATTCTGACTATTGCCCCCTTCCCTAATCTTACTTCTAGTAAGTGGCTTAATTGAAAGAGGAGTGGGCACAGGATGGACCGTATACCCACCTCTTGCCAGGAGTATTGCCCACGCAGGCGGAGCTGTAGATGCCGCAATTTTTTCTCTCCACCTGGCAGGTGCTTCCTCCATTCTAGGCGCAGTAAATTTTATTACAACTGTTGTTAATATACGGGCTGTAGGCATGTCCATAGACCAAGTGCCCTTATTTGTGTGGTCCATCTTAATCACTGTTGTTCTCCTATTACTCTCTCTACCGGTCCTAGCCGGTGCAATTACAATATTATTAACTGACCGGAACCTCAACACATCCTTCTTTGATC
>KO-0237 COI
GACATTATATTTTATTCTTGGTGCATGGGCCGGCGCAGTCGGGACATCACTAAGTGTAATTATCCGTGTAGAATTAGGCCACCCAGGAGGTTTATTAATAGACGACCAACTTTATAATGTAGCAGTTACAGCTCATGCTTTTGTTATAATTTTCTTTATAGTTATACCTATCATAATCGGAGGATTTGGAAACTGGCTTTTACCCTTAATATTAGGTTGCCCCGATATGGCATTTCCACGCTTAAATAACATAAGATTCTGACTATTGCCCCCTTCCCTAATCTTACTTCTAGTAAGTGGCTTAATTGAAAGAGGAGTGGGCACAGGATGGACCGTATACCCACCTCTTGCCAGGAGTATTGCCCACGCAGGCGGAGCTGTAGATGCCGCAATTTTTTCTCTCCACCTGGCAGGTGCTTCCTCCATTCTAGGCGCAGTAAATTTTATTACAACTGTTGTTAATATACGGGCTGTAGGCATGTCCATAGACCAAGTGCCCTTATTTGTGTGGTCCATCTTAATCACTGTTGTTCTCCTATTACTCTCTCTACCGGTCCTAGCCGGTGCAATTACAATATTATTAACTGACCGGAACCTCAACACATCCTTCTTTGATC
>KO-0238 COI
GACATTATATTTTATTCTTGGTGCATGGGCCGGCGCAGTCGGGACATCACTAAGTGTAATTATCCGTGTAGAATTAGGCCACCCAGGAGGTTTATTAATAGACGACCAACTTTATAATGTAGCAGTTACAGCTCATGCTTTTGTTATAATTTTCTTTATAGTTATACCTATCATAATCGGAGGATTTGGAAACTGGCTTTTACCCTTAATATTAGGTTGCCCCGATATGGCATTTCCACGCTTAAATAACATAAGATTCTGACTATTGCCCCCTTCCCTAATCTTACTTCTAGTAAGTGGCTTAATTGAAAGAGGAGTGGGCACAGGATGGACCGTATACCCACCTCTTGCCAGGAGTATTGCCCACGCAGGCGGAGCTGTAGATGCCGCAATTTTTTCTCTCCACCTGGCAGGTGCTTCCTCCATTCTAGGCGCAGTAAATTTTATTACAACTGTTGTTAATATACGGGCTGTAGGCATGTCCATAGACCAAGTGCCCTTATTTGTGTGGTCCATCTTAATCACTGTTGTTCTCCTATTACTCTCTCTACCGGTCCTAGCCGGTGCAATTACAATATTATTAACTGACCGGAACCTCAACACATCCTTCTTTGATC
>KO-0239 COI
GACATTATATTTTATTCTTGGTGCATGGGCCGGCGCAGTCGGGACATCACTAAGTGTAATTATCCGTGTAGAATTAGGCCACCCAGGAGGTTTATTAATAGACGACCAACTTTATAATGTAGCAGTTACAGCTCATGCTTTTGTTATAATTTTCTTTATAGTTATACCTATCATAATCGGAGGATTTGGAAACTGACTTTTACCCTTAATATTAGGTTGCCCCGATATGGCATTTCCACGCTTAAATAACATAAGATTCTGACTATTGCCCCCTTCCCTGATCTTACTTCTAGTGAGTGGCTTAATTGAAAGAGGAGTGGGCACAGGATGGACCGTATACCCACCTCTTGCCAGGAGTATTGCCCACGCAGGCGGAGCTGTAGATGCCGCAATTTTTTCTCTCCACCTGGCAGGTGCTTCCTCCATTCTAGGCGCAGTAAATTTTATTACAACTGTTGTTAATATACGGGCTGTAGGCATGTCCATAGACCAAGTACCCTTATTTGTGTGGTCCATCTTAATCACTGTTGTTCTCCTATTACTCTCTCTACCGGTCCTAGCCGGTGCAATTACAATGTTATTAACTGACCGGAACCTCAACACATCCTTCTTTGATC
>KO-0240 COI
GACATTATATTTTATTCTTGGTGCATGGGCCGGCGCAGTCGGGACATCACTAAGTGTAATTATCCGTGTAGAATTAGGCCACCCAGGAGGTTTATTAATAGACGACCAACTTTATAATGTAGCAGTTACAGCTCATGCTTTTGTTATAATTTTCTTTATAGTTATACCTATCATAATCGGAGGATTTGGAAACTGGCTTTTACCCTTAATATTAGGTTGCCCCGATATGGCATTTCCACGCTTAAATAACATAAGATTCTGACTATTGCCCCCTTCCCTAATCTTACTTCTAGTAAGTGGCTTAATTGAAAGAGGAGTGGGCACAGGATGGACCGTATACCCACCTCTTGCCAGGAGTATTGCCCACGCAGGCGGAGCTGTAGATGCCGCAATTTTTTCTCTCCACCTGGCAGGTGCTTCCTCCATTCTAGGCGCAGTAAATTTTATTACAACTGTTGTTAATATACGGGCTGTAGGCATGTCCATAGACCAAGTGCCCTTATTTGTGTGGTCCATCTTAATCACTGTTGTTCTCCTATTACTCTCTCTACCGGTCCTAGCCGGTGCAATTACAATATTATTAACTGACCGGAACCTCAACACATCCTTCTTTGATC
>KO-0241 COI
GACATTATATTTTATTCTTGGTGCATGGGCCGGCGCAGTCGGGACATCACTAAGTGTAATTATCCGTGTAGAATTAGGCCACCCAGGAGGTTTATTAATAGACGACCAACTTTATAATGTAGCAGTTACAGCTCATGCTTTTGTTATAATTTTCTTTATAGTTATACCTATCATAATCGGAGGATTTGGAAACTGGCTTTTACCCTTAATATTAGGTTGCCCCGATATGGCATTTCCACGCTTAAATAACATAAGATTCTGACTATTGCCCCCTTCCCTAATCTTACTTCTAGTAAGTGGCTTAATTGAAAGAGGAGTGGGCACAGGATGGACCGTATACCCACCTCTTGCCAGGAGTATTGCCCACGCAGGCGGAGCTGTAGATGCCGCAATTTTTTCTCTCCACCTGGCAGGTGCTTCCTCCATTCTAGGCGCAGTAAATTTTATTACAACTGTTGTTAATATACGGGCTGTAGGCATGTCCATAGACCAAGTGCCCTTATTTGTGTGGTCCATCTTAATCACTGTTGTTCTCCTATTACTCTCTCTACCGGTCCTAGCCGGTGCAATTACAATATTATTAACTGACCGGAACCTCAACACATCCTTCTTTGATC
>KO-0242 COI
GACATTATATTTTATTCTTGGTGCATGGGCCGGCGCAGTCGGGACATCACTAAGTGTAATTATCCGTGTAGAATTAGGCCACCCAGGAGGTTTATTAATAGACGACCAACTTTATAATGTAGCAGTTACAGCTCATGCTTTTGTTATAATTTTCTTTATAGTTATACCTATCATAATCGGAGGATTTGGAAACTGGCTTTTACCCTTAATATTAGGTTGCCCCGATATGGCATTTCCACGCTTAAATAACATAAGATTCTGACTATTGCCCCCTTCCCTAATCTTACTTCTAGTAAGTGGCTTAATTGAAAGAGGAGTGGGCACAGGATGGACCGTATACCCACCTCTTGCCAGGAGTATTGCCCACGCAGGCGGAGCTGTAGATGCCGCAATTTTTTCTCTCCACCTGGCAGGTGCTTCCTCCATTCTAGGCGCAGTAAATTTTATTACAACTGTTGTTAATATACGGGCTGTAGGCATGTCCATAGACCAAGTGCCCTTATTTGTGTGGTCCATCTTAATCACTGTTGTTCTCCTATTACTCTCTCTACCGGTCCTAGCCGGTGCAATTACAATATTATTAACTGACCGGAACCTCAACACATCCTTCTTTGATC
>KO-0244 COI
GACATTATATTTTATTCTTGGTGCATGGGCCGGCGCAGTCGGGACATCACTAAGTGTAATTATCCGTGTAGAATTAGGCCACCCAGGAGGTTTATTAATAGACGACCAACTTTATAATGTAGCAGTTACAGCTCATGCTTTTGTTATAATTTTCTTTATAGTTATACCTATCATAATCGGAGGATTTGGAAACTGGCTTTTACCCTTAATATTAGGTTGCCCCGATATGGCATTTCCACGCTTAAATAACATAAGATTCTGACTATTGCCCCCTTCCCTAATCTTACTTCTAGTAAGTGGCTTAATTGAAAGAGGAGTGGGCACAGGATGGACCGTATACCCACCTCTTGCCAGGAGTATTGCCCACGCAGGCGGAGCTGTAGATGCCGCAATTTTTTCTCTCCACCTGGCAGGTGCTTCCTCCATTCTAGGCGCAGTAAATTTTATTACAACTGTTGTTAATATACGGGCTGTAGGCATGTCCATAGACCAAGTGCCCTTATTTGTGTGGTCCATCTTAATCACTGTTGTTCTCCTATTACTCTCTCTACCGGTCCTAGCCGGTGCAATTACAATATTATTAACTGACCGGAACCTCAACACATCCTTCTTTGATC
>KO-0245 COI
GACATTATATTTTATTCTTGGTGCATGGGCCGGCGCAGTCGGGACATCACTAAGTGTAATTATCCGTGTAGAATTAGGCCACCCAGGAGGTTTATTAATAGACGACCAACTTTATAATGTAGCAGTTACAGCTCATGCTTTTGTTATAATTTTCTTTATAGTTATACCTATCATAATCGGAGGATTTGGAAACTGGCTTTTACCCTTAATATTAGGTTGCCCCGATATGGCATTTCCACGCTTAAATAACATAAGATTCTGACTATTGCCCCCTTCCCTAATCTTACTTCTAGTAAGTGGCTTAATTGAAAGAGGAGTGGGCACAGGATGGACCGTATACCCACCTCTTGCCAGGAGTATTGCCCACGCAGGCGGAGCTGTAGATGCCGCAATTTTTTCTCTCCACCTGGCAGGTGCTTCCTCCATTCTAGGCGCAGTAAATTTTATTACAACTGTTGTTAATATACGGGCTGTAGGCATGTCCATAGACCAAGTGCCCTTATTTGTGTGGTCCATCTTAATCACTGTTGTTCTCCTATTACTCTCTCTACCGGTCCTAGCCGGTGCAATTACAATATTATTAACTGACCGGAACCTCAACACATCCTTCTTTGATC
>KO-0246 COI
GACATTATATTTTATTCTTGGTGCATGGGCCGGCGCAGTCGGGACATCACTAAGTGTAATTATCCGTGTAGAATTAGGCCACCCAGGAGGTTTATTAATAGACGACCAACTTTATAATGTAGCAGTTACAGCTCATGCTTTTGTTATAATTTTCTTTATAGTTATACCTATCATAATCGGAGGATTTGGAAACTGGCTTTTACCCTTAATATTAGGTTGCCCCGATATGGCATTTCCACGCTTAAATAACATAAGATTCTGACTATTGCCCCCTTCCCTAATCTTACTTCTAGTAAGTGGCTTAATTGAAAGAGGAGTGGGCACAGGATGGACCGTATACCCACCTCTTGCCAGGAGTATTGCCCACGCAGGCGGAGCTGTAGATGCCGCAATTTTTTCTCTCCACCTGGCAGGTGCTTCCTCCATTCTAGGCGCAGTAAATTTTATTACAACTGTTGTTAATATACGGGCTGTAGGCATGTCCATAGACCAAGTGCCCTTATTTGTGTGGTCCATCTTAATCACTGTTGTTCTCCTATTACTCTCTCTACCGGTCCTAGCCGGTGCAATTACAATATTATTAACTGACCGGAACCTCAACACATCCTTCTTTGATC
>KO-0273 COI
GACATTATATTTTATTCTTGGTGCATGGGCTGGGGCAGTTGGGACATCACTAAGTGTAATTATCCGTGTAGAATTAGGCCACCCTGGGGGTTTATTAATAGACGACCAGCTTTATAATGTAGCAGTTACAGCTCATGCTTTTATTATAATTTTCTTTATAGTTATACCTATCATAATCGGGGGATTTGGAAACTGACTTTTACCTTTGACTTTAGGTTGCCCCGATATGGCATTTCCGCGCTTAAATAATATAAGATTCTGGCTATTGCCCCCTTCACTAATCCTACTTCTAGTAAGTGGTTTAATTGAGAGAGGGGTGGGTACAGGGTGAACCGTATACCCCCCTCTTGCCAGGAGTATTGCCCACGCAGGTGGGGCTGTAGATGCCGCAATTTTTTCTCTCCACCTGGCAGGTGCTTCTTCTATTTTAGGTGCAGTAAATTTTATTACAACTGTTATTAACATACGTGCTGCAGGTATGTCTATAGATCAAGTACCATTGTTTGTTTGGTCCATTTTAATCACCGTTGTTCTCCTCTTACTCTCTCTACCAGTACTAGCCGGTGCAATTACAATATTACTAACTGACCGGAACCTCAACACGTCATTCTTTGACC
>KO-0274 COI
GACATTATATTTTATTCTTGGTGCATGGGCTGGGGCAGTTGGGACATCACTAAGTGTAATTATCCGTGTAGAATTAGGCCACCCTGGGGGTTTATTAATAGACGACCAGCTTTATAATGTAGCAGTTACAGCTCATGCTTTTATTATAATTTTCTTTATAGTTATACCTATCATAATCGGGGGATTTGGAAACTGACTTTTACCTTTGACTTTAGGTTGCCCCGATATGGCATTTCCGCGCTTAAATAATATAAGATTCTGGCTATTGCCCCCTTCACTAATCCTACTTCTAGTAAGTGGTTTAATTGAGAGAGGGGTGGGTACAGGGTGAACCGTATACCCCCCTCTTGCCAGGAGTATTGCCCACGCAGGTGGGGCTGTAGATGCCGCAATTTTTTCTCTCCACCTGGCAGGTGCTTCTTCTATTTTAGGTGCAGTAAATTTTATTACAACTGTTATTAACATACGTGCTGCAGGTATGTCTATAGATCAAGTACCATTGTTTGTTTGGTCCATTTTAATCACCGTTGTTCTCCTCTTACTCTCTCTACCAGTACTAGCCGGTGCAATTACAATATTACTAACTGACCGGAACCTCAACACGTCATTCTTTGACC
>KO-0275 COI
GACATTATATTTTATTCTTGGTGCATGAGCCGGCGCAGTCGGGACATCACTAAGTGTAATTATCCGTGTAGAATTAGGCCACCCAGGGGGTTTATTAATAGACGACCAGCTTTATAATGTAGCAGTTACAGCTCATGCTTTTATTATAATTTTCTTTATAGTTATGCCTATCATAATCGGAGGATTTGGAAACTGACTTTTACCCTTAATATTAGGTTGCCCCGATATAGCATTTCCGCGCTTAAATAATATAAGATTCTGACTATTGCCCCCTTCCCTAATCTTACTTCTAGTGAGTGGCTTAATTGAAAGAGGAGTGGGCACAGGATGGACCGTATACCCCCCTCTTGCTAGAAGTATTGCCCACGCAGGCGGAGCTGTAGATGCCGCAATTTTTTCTCTCCACCTGGCAGGTGCTTCCTCCATTCTAGGCGCAGTAAATTTTATTACAACTGTTGTTAATATGCGGGCTGTAGGCATGTCCATAGACCAAGTGCCCTTATTTGTGTGGTCCATCTTAATCACTGTTGTTCTCCTATTACTCTCTCTGCCGGTCCTAGCCGGTGCAATTACAATATTATTAACTGACCGGAACCTCAACACATCCTTCTTTGACC
>KO-0276 COI
GACATTATATTTTATTCTTGGTGCATGAGCCGGCGCAGTCGGGACATCACTAAGTGTAATTATCCGTGTAGAATTAGGCCACCCAGGGGGTTTATTAATAGACGACCAGCTTTATAATGTAGCAGTTACAGCTCATGCTTTTATTATAATTTTCTTTATAGTTATGCCTATCATAATCGGAGGATTTGGAAACTGACTTTTACCCTTAATATTAGGTTGCCCCGATATAGCATTTCCGCGCTTAAATAATATAAGATTCTGACTATTGCCCCCTTCCCTAATCTTACTTCTAGTGAGTGGCTTAATTGAAAGAGGAGTGGGCACAGGATGGACCGTATACCCCCCTCTTGCTAGAAGTATTGCCCACGCAGGCGGAGCTGTAGATGCCGCAATTTTTTCTCTCCACCTGGCAGGTGCTTCCTCCATTCTAGGCGCAGTAAATTTTATTACAACTGTTGTTAATATGCGGGCTGTAGGCATGTCCATAGACCAAGTGCCCTTATTTGTGTGGTCCATCTTAATCACTGTTGTTCTCCTATTACTCTCTCTGCCGGTCCTAGCCGGTGCAATTACAATATTATTAACTGACCGGAACCTCAACACATCCTTCTTTGACC
>KO-0277 COI
GACATTATATTTTATTCTTGGTGCATGGGCTGGGGCAGTTGGGACATCACTAAGTGTAATTATCCGTGTAGAATTAGGCCACCCTGGGGGTTTATTAATAGACGACCAGCTTTATAATGTAGCAGTTACAGCTCATGCTTTTATTATAATTTTCTTTATAGTTATACCTATCATAATCGGGGGATTTGGAAACTGACTTTTACCTTTGACTTTAGGTTGCCCCGATATGGCATTTCCGCGCTTAAATAATATAAGATTCTGGCTATTGCCCCCTTCACTAATCCTACTTCTAGTAAGTGGTTTAATTGAGAGAGGGGTGGGTACAGGGTGAACCGTATACCCCCCTCTTGCCAGGAGTATTGCCCACGCAGGTGGGGCTGTAGATGCCGCAATTTTTTCTCTCCACCTGGCAGGTGCTTCTTCTATTTTAGGTGCAGTAAATTTTATTACAACTGTTATTAACATACGTGCTGCAGGTATGTCTATAGATCAAGTACCATTGTTTGTTTGGTCCATTTTAATCACCGTTGTTCTCCTCTTACTCTCTCTACCAGTACTAGCCGGTGCAATTACAATATTACTAACTGACCGGAACCTCAACACGTCATTCTTTGACC
>KO-0281 COI
GACATTATATTTTATTCTTGGTGCATGAGCCGGCGCAGTCGGGACATCACTAAGTGTAATTATCCGTGTAGAATTAGGCCACCCAGGGGGTTTATTAATAGACGACCAGCTTTATAATGTAGCAGTTACAGCTCATGCTTTTATTATAATTTTCTTTATAGTTATGCCTATCATAATCGGAGGATTTGGAAACTGACTTTTACCCTTAATATTAGGTTGCCCCGATATAGCATTTCCGCGCTTAAATAATATAAGATTCTGACTATTGCCCCCTTCCCTAATCTTACTTCTAGTGAGTGGCTTAATTGAAAGAGGAGTGGGCACAGGATGGACCGTATACCCCCCTCTTGCTAGAAGTATTGCCCACGCAGGCGGAGCTGTAGATGCCGCAATTTTTTCTCTCCACCTGGCAGGTGCTTCCTCCATTCTAGGCGCAGTAAATTTTATTACAACTGTTGTTAATATGCGGGCTGTAGGCATGTCCATAGACCAAGTGCCCTTATTTGTGTGGTCCATCTTAATCACTGTTGTTCTCCTATTACTCTCTCTGCCGGTCCTAGCCGGTGCAATTACAATATTATTAACTGACCGGAACCTCAACACATCCTTCTTTGACC
>KO-0283 COI
GACATTATATTTTATTCTTGGTGCATGGGCTGGGGCAGTTGGGACATCACTAAGTGTAATTATCCGTGTAGAATTAGGCCACCCTGGGGGTTTATTAATAGACGACCAGCTTTATAATGTAGCAGTTACAGCTCATGCTTTTATTATAATTTTCTTTATAGTTATACCTATCATAATCGGGGGATTTGGAAACTGACTTTTACCTTTGACTTTAGGTTGCCCCGATATGGCATTTCCGCGCTTAAATAATATAAGATTCTGGCTATTGCCCCCTTCACTAATCCTACTTCTAGTAAGTGGTTTAATTGAGAGAGGGGTGGGTACAGGGTGAACCGTATACCCCCCTCTTGCCAGGAGTATTGCCCACGCAGGTGGGGCTGTAGATGCCGCAATTTTTTCTCTCCACCTGGCAGGTGCTTCTTCTATTTTAGGTGCAGTAAATTTTATTACAACTGTTATTAACATACGTGCTGCAGGTATGTCTATAGATCAAGTACCATTGTTTGTTTGGTCCATTTTAATCACCGTTGTTCTCCTCTTACTCTCTCTACCAGTACTAGCCGGTGCAATTACAATATTACTAACTGACCGGAACCTCAACACGTCATTCTTTGACC
>KO-0285 COI
GACATTATATTTTATTCTTGGTGCATGGGCTGGGGCAGTTGGGACATCACTAAGTGTAATTATCCGTGTAGAATTAGGCCACCCTGGGGGTTTATTAATAGACGACCAGCTTTATAATGTAGCAGTTACAGCTCATGCTTTTATTATAATTTTCTTTATAGTTATACCTATCATAATCGGGGGATTTGGAAACTGACTTTTACCTTTGACTTTAGGTTGCCCCGATATGGCATTTCCGCGCTTAAATAATATAAGATTCTGGCTATTGCCCCCTTCACTAATCCTACTTCTAGTAAGTGGTTTAATTGAGAGAGGGGTGGGTACAGGGTGAACCGTATACCCCCCTCTTGCCAGGAGTATTGCCCACGCAGGTGGGGCTGTAGATGCCGCAATTTTTTCTCTCCACCTGGCAGGTGCTTCTTCTATTTTAGGTGCAGTAAATTTTATTACAACTGTTATTAACATACGTGCTGCAGGTATGTCTATAGATCAAGTACCATTGTTTGTTTGGTCCATTTTAATCACCGTTGTTCTCCTCTTACTCTCTCTACCAGTACTAGCCGGTGCAATTACAATATTACTAACTGACCGGAACCTCAACACGTCATTCTTTGACC
>KO-0287 COI
GACATTATATTTTATTCTTGGTGCATGAGCCGGCGCAGTCGGGACATCACTAAGTGTAATTATCCGTGTAGAATTAGGCCACCCAGGGGGTTTATTAATAGACGACCAGCTTTATAATGTAGCAGTTACAGCTCATGCTTTTATTATAATTTTCTTTATAGTTATGCCTATCATAATCGGAGGATTTGGAAACTGACTTTTACCCTTAATATTAGGTTGCCCCGATATAGCATTTCCGCGCTTAAATAATATAAGATTCTGACTATTGCCCCCTTCCCTAATCTTACTTCTAGTGAGTGGCTTAATTGAAAGAGGAGTGGGCACAGGATGGACCGTATACCCCCCTCTTGCTAGAAGTATTGCCCACGCAGGCGGAGCTGTAGATGCCGCAATTTTTTCTCTCCACCTGGCAGGTGCTTCCTCCATTCTAGGCGCAGTAAATTTTATTACAACTGTTGTTAATATGCGGGCTGTAGGCATGTCCATAGACCAAGTGCCCTTATTTGTGTGGTCCATCTTAATCACTGTTGTTCTCCTATTACTCTCTCTGCCGGTCCTAGCCGGTGCAATTACAATATTATTAACTGACCGGAACCTCAACACATCCTTCTTTGACC
>KO-0289 COI
GACATTATATTTTATTCTTGGTGCATGAGCCGGCGCAGTCGGGACATCACTAAGTGTAATTATCCGTGTAGAATTAGGCCACCCAGGGGGTTTATTAATAGACGACCAGCTTTATAATGTAGCAGTTACAGCTCATGCTTTTATTATAATTTTCTTTATAGTTATGCCTATCATAATCGGAGGATTTGGAAACTGACTTTTACCCTTAATATTAGGTTGCCCCGATATAGCATTTCCGCGCTTAAATAATATAAGATTCTGACTATTGCCCCCTTCCCTAATCTTACTTCTAGTGAGTGGCTTAATTGAAAGAGGAGTGGGCACAGGATGGACCGTATACCCCCCTCTTGCTAGAAGTATTGCCCACGCAGGCGGAGCTGTAGATGCCGCAATTTTTTCTCTCCACCTGGCAGGTGCTTCCTCCATTCTAGGCGCAGTAAATTTTATTACAACTGTTGTTAATATGCGGGCTGTAGGCATGTCCATAGACCAAGTGCCCTTATTTGTGTGGTCCATCTTAATCACTGTTGTTCTCCTATTACTCTCTCTGCCGGTCCTAGCCGGTGCAATTACAATATTATTAACTGACCGGAACCTCAACACATCCTTCTTTGACC
>KO-0290 COI
GACATTATATTTTATTCTTGGTGCATGAGCCGGCGCAGTCGGGACATCACTAAGTGTAATTATCCGTGTAGAATTAGGCCACCCAGGGGGTTTATTAATAGACGACCAGCTTTATAATGTAGCAGTTACAGCTCATGCTTTTATTATAATTTTCTTTATAGTTATGCCTATCATAATCGGAGGATTTGGAAACTGACTTTTACCCTTAATATTAGGTTGCCCCGATATAGCATTTCCGCGCTTAAATAATATAAGATTCTGACTATTGCCCCCTTCCCTAATCTTACTTCTAGTGAGTGGCTTAATTGAAAGAGGAGTGGGCACAGGATGGACCGTATACCCCCCTCTTGCTAGAAGTATTGCCCACGCAGGCGGAGCTGTAGATGCCGCAATTTTTTCTCTCCACCTGGCAGGTGCTTCCTCCATTCTAGGCGCAGTAAATTTTATTACAACTGTTGTTAATATGCGGGCTGTAGGCATGTCCATAGACCAAGTGCCCTTATTTGTGTGGTCCATCTTAATCACTGTTGTTCTCCTATTACTCTCTCTGCCGGTCCTAGCCGGTGCAATTACAATATTATTAACTGACCGGAACCTCAACACATCCTTCTTTGACC
>KO-0294 COI
GACATTATATTTTATTCTTGGTGCATGAGCCGGCACAGTCGGGACATCACTAAGTGTAATTATCCGTGTAGAATTAGGCCACCCAGGGGGTTTATTAATAGACGACCAGCTTTATAATGTAGCAGTTACAGCTCATGCTTTTATTATAATTTTCTTTATAGTTATGCCTATCATAATCGGAGGATTTGGAAACTGACTTTTACCCTTAATATTAGGTTGCCCCGATATAGCATTTCCGCGCTTAAATAATATAAGATTCTGACTATTGCCCCCTTCCCTAATCTTACTTCTAGTGAGTGGCTTAATTGAAAGAGGAGTGGGCACAGGATGGACCGTATACCCCCCTCTTGCTAGAAGTATTGCCCACGCAGGCGGAGCTGTAGATGCCGCAATTTTTTCTCTCCACCTGGCAGGTGCTTCCTCCATTCTAGGCGCAGTAAATTTTATTACAACTGTTGTTAATATGCGGGCTGTAGGCATGTCCATAGACCAAGTGCCCTTATTTGTGTGGTCCATCTTAATCACTGTTGTTCTCCTATTACTCTCTCTGCCGGTCCTAGCCGGTGCAATTACAATATTATTAACTGACCGGAACCTCAACACATCCTTCTTTGACC
>KO-0295 COI
GACATTATATTTTATTCTTGGTGCATGGGCTGGGGCAGTTGGGACATCACTAAGTGTAATTATCCGTGTAGAATTAGGCCACCCTGGGGGTTTATTAATAGACGACCAGCTTTATAATGTAGCAGTTACAGCTCATGCTTTTATTATAATTTTCTTTATAGTTATACCTATCATAATCGGGGGATTTGGAAACTGACTTTTACCTTTGACTTTAGGTTGCCCCGATATGGCATTTCCGCGCTTAAATAATATAAGATTCTGGCTATTGCCCCCTTCACTAATCCTACTTCTAGTAAGTGGTTTAATTGAGAGAGGGGTGGGTACAGGGTGAACCGTATACCCCCCTCTTGCCAGGAGTATTGCCCACGCAGGTGGGGCTGTAGATGCCGCAATTTTTTCTCTCCACCTGGCAGGTGCTTCTTCTATTTTAGGTGCAGTAAATTTTATTACAACTGTTATTAACATACGTGCTGCAGGTATGTCTATAGATCAAGTACCATTGTTTGTTTGGTCCATTTTAATCACCGTTGTTCTCCTCTTACTCTCTCTACCAGTACTAGCCGGTGCAATTACAATATTACTAACTGACCGGAACCTCAACACGTCATTCTTTGACC
>KO-0296 COI
GACATTATATTTTATTCTTGGTGCATGAGCCGGCGCAGTCGGGACATCACTAAGTGTAATTATCCGTGTAGAATTAGGCCACCCAGGGGGTTTATTAATAGACGACCAGCTTTATAATGTAGCAGTTACAGCTCATGCTTTTATTATAATTTTCTTTATAGTTATGCCTATCATAATCGGAGGATTTGGAAACTGACTTTTACCCTTAATATTAGGTTGCCCCGATATAGCATTTCCGCGCTTAAATAATATAAGATTCTGACTATTGCCCCCTTCCCTAATCTTACTTCTAGTGAGTGGCTTAATTGAAAGAGGAGTGGGCACAGGATGGACCGTATACCCCCCTCTTGCTAGAAGTATTGCCCACGCAGGCGGAGCTGTAGATGCCGCAATTTTTTCTCTCCACCTGGCAGGTGCTTCCTCCATTCTAGGCGCAGTAAATTTTATTACAACTGTTGTTAATATGCGGGCTGTAGGCATGTCCATAGACCAAGTGCCCTTATTTGTGTGGTCCATCTTAATCACTGTTGTTCTCCTATTACTCTCTCTGCCGGTACTAGCCGGTGCAATTACAATATTATTAACTGACCGGAACCTCAACACATCCTTCTTTGACC
>KO-0298 COI
GACATTATATTTTATTCTTGGTGCATGGGCCGGCGCAGTCGGGACATCACTAAGTGTAATTATCCGTGTAGAATTAGGCCACCCAGGAGGTTTATTAATAGACGACCAACTTTATAATGTAGCAGTTACAGCTCATGCTTTTGTTATAATTTTCTTTATAGTTATACCTGTCATAATCGGGGGATTTGGAAACTGGCTTTTGCCCTTAATATTAGGTTGCCCCGATATGGCATTTCCACGCTTAAATAACATAAGATTCTGACTATTGCCCCCTTCCCTAATCTTACTTCTAGTGAGTGGCTTAATTGAAAGAGGAGTGGGCACAGGATGGACCGTATACCCACCTCTTGCCGGGAGTATTGCCCACGCAGGCGGAGCTGTAGACGCCGCAATTTTTTCTCTCCACCTGGCAGGTGCTTCCTCCATTCTAGGCGCAGTAAATTTTATTACAACTGTTGTTAATATACGGGCTGTAGGCATGTCCATAGACCAAGTGCCCTTATTTGTGTGGTCCATCTTAATCACTGTTGTTCTCCTATTACTCTCTCTGCCGGTCCTAGCTGGTGCAATTACAATATTATTAACTGACCGAAACCTCAACACATCCTTCTTTGATC
>KO-0299 COI
GACATTATATTTTATTCTTGGTGCATGGGCTGGGGCAGTTGGGACATCACTAAGTGTAATTATCCGTGTAGAATTAGGCCACCCTGGGGGTTTATTAATAGACGACCAGCTTTATAATGTAGCAGTTACAGCTCATGCTTTTATTATAATTTTCTTTATAGTTATACCTATCATAATCGGGGGATTTGGAAACTGACTTTTACCTTTGACTTTAGGTTGCCCCGATATGGCATTTCCGCGCTTAAATAATATAAGATTCTGGCTATTGCCCCCTTCACTAATCCTACTTCTAGTAAGTGGTTTAATTGAGAGAGGGGTGGGTACAGGGTGAACCGTATACCCCCCTCTTGCCAGGAGTATTGCCCACGCAGGTGGGGCTGTAGATGCCGCAATTTTTTCTCTCCACCTGGCAGGTGCTTCTTCTATTTTAGGTGCAGTAAATTTTATTACAACTGTTATTAACATACGTGCTGCAGGTATGTCTATAGATCAAGTACCATTGTTTGTTTGGTCCATTTTAATCACCGTTGTTCTCCTCTTACTCTCTCTACCAGTACTAGCCGGTGCAATTACAATATTACTAACTGACCGGAACCTCAACACGTCATTCTTTGACC
>KO-0300 COI
GACATTATATTTTATTCTTGGTGCATGGGCTGGGGCAGTTGGGACATCACTAAGTGTAATTATCCGTGTAGAATTAGGCCACCCTGGGGGTTTATTAATAGACGACCAGCTTTATAATGTAGCAGTTACAGCTCATGCTTTTATTATAATTTTCTTTATAGTTATACCTATCATAATCGGGGGATTTGGAAACTGACTTTTACCTTTGACTTTAGGTTGCCCCGATATGGCATTTCCGCGCTTAAATAATATAAGATTCTGGCTATTGCCCCCTTCACTAATCCTACTTCTAGTAAGTGGTTTAATTGAGAGAGGGGTGGGTACAGGGTGAACCGTATACCCCCCTCTTGCCAGGAGTATTGCCCACGCAGGTGGGGCTGTAGATGCCGCAATTTTTTCTCTCCACCTGGCAGGTGCTTCTTCTATTTTAGGTGCAGTAAATTTTATTACAACTGTTATTAACATACGTGCTGCAGGTATGTCTATAGATCAAGTACCATTGTTTGTTTGGTCCATTTTAATCACCGTTGTTCTCCTCTTACTCTCTCTACCAGTACTAGCCGGTGCAATTACAATATTACTAACTGACCGGAACCTCAACACGTCATTCTTTGACC
>KO-0301 COI
GACATTATATTTTATTCTTGGTGCATGGGCCGGCGCAGTCGGGACATCACTAAGTGTAATTATCCGTGTAGAATTAGGCCACCCAGGAGGTTTATTAATAGACGACCAACTTTATAATGTAGCAGTTACAGCTCATGCTTTTGTTATAATTTTCTTTATAGTTATACCTGTCATAATCGGGGGATTTGGAAACTGGCTTTTGCCCTTAATATTAGGTTGCCCCGATATGGCATTTCCACGCTTAAATAACATAAGATTCTGACTATTGCCCCCTTCCCTAATCTTACTTCTAGTGAGTGGCTTAATTGAAAGAGGAGTGGGCACAGGATGGACCGTATACCCACCTCTTGCCGGGAGTATTGCCCACGCAGGCGGAGCTGTAGACGCCGCAATTTTTTCTCTCCACCTGGCAGGTGCTTCCTCCATTCTAGGCGCAGTAAATTTTATTACAACTGTTGTTAATATACGGGCTGTAGGCATGTCCATAGACCAAGTGCCCTTATTTGTGTGGTCCATCTTAATCACTGTTGTTCTCCTATTACTCTCTCTGCCGGTCCTAGCTGGTGCAATTACAATATTATTAACTGACCGAAACCTCAACACATCCTTCTTTGATC
>KO-0302 COI
GACATTATATTTTATTCTTGGTGCATGGGCCGGCGCAGTCGGAACATCACTAAGTGTAATTATCCGTGTAGAATTAGGCCACCCAGGAGGTTTATTAATAGACGACCAGCTTTATAATGTAGCAGTTACAGCTCATGCTTTTATTATAATTTTCTTTATAGTTATGCCTATCATAATCGGAGGATTTGGAAACTGGCTTTTACCCTTAATACTAGGTTGCCCCGATATGGCATTTCCACGCTTAAATAATATAAGATTCTGACTATTACCCCCTTCTCTAATCTTACTTCTAGTAAGTGGCTTAATTGAAAGAGGAGTGGGTACAGGATGGACCGTATACCCCCCTCTTGCCAGGAGTATTGCCCACGCAGGCGGAGCTGTAGATGCCGCAATTTTTTCTCTCCACCTGGCAGGTGCTTCCTCCATTCTAGGCGCAGTAAATTTTATTACAACTGTTGTTAATATACGGGCTGCAGGCATGTCCATAGACCAAGTGCCCTTATTTGTCTGATCCATCTTAATCACCGTTGTTCTCCTATTACTCTCTCTGCCGGTGCTAGCCGGTGCAATTACAATATTATTAACTGACCGAAACCTCAACACATCCTTCTTTGACC
>KO-0303 COI
GACATTATATTTTATTCTTGGTGCATGGGCTGGGGCAGTTGGGACATCACTAAGTGTAATTATCCGTGTAGAATTAGGCCACCCTGGGGGTTTATTAATAGACGACCAGCTTTATAATGTAGCAGTTACAGCTCATGCTTTTATTATAATTTTCTTTATAGTTATACCTATCATAATCGGGGGATTTGGAAACTGACTTTTACCTTTGACTTTAGGTTGCCCCGATATGGCATTTCCGCGCTTAAATAATATAAGATTCTGGCTATTGCCCCCTTCACTAATCCTACTTCTAGTAAGTGGTTTAATTGAGAGAGGGGTGGGTACAGGGTGAACCGTATACCCCCCTCTTGCCAGGAGTATTGCCCACGCAGGTGGGGCTGTAGATGCCGCAATTTTTTCTCTCCACCTGGCAGGTGCTTCTTCTATTTTAGGTGCAGTAAATTTTATTACAACTGTTATTAACATACGTGCTGCAGGTATGTCTATAGATCAAGTACCATTGTTTGTTTGGTCCATTTTAATCACCGTTGTTCTCCTCTTACTCTCTCTACCAGTACTAGCCGGTGCAATTACAATATTACTAACTGACCGGAACCTCAACACGTCATTCTTTGACC
>KO-0304 COI
GACATTATATTTTATTCTTGGTGCATGGGCTGGGGCAGTTGGGACATCACTAAGTGTAATTATCCGTGTAGAATTAGGCCACCCTGGGGGTTTATTAATAGACGACCAGCTTTATAATGTAGCAGTTACAGCTCATGCTTTTATTATAATTTTCTTTATAGTTATACCTATCATAATCGGGGGATTTGGAAACTGACTTTTACCTTTGACTTTAGGTTGCCCCGATATGGCATTTCCGCGCTTAAATAATATAAGATTCTGGCTATTGCCCCCTTCACTAATCCTACTTCTAGTAAGTGGTTTAATTGAGAGAGGGGTGGGTACAGGGTGAACCGTATACCCCCCTCTTGCCAGGAGTATTGCCCACGCAGGTGGGGCTGTAGATGCCGCAATTTTTTCTCTCCACCTGGCAGGTGCTTCTTCTATTTTAGGTGCAGTAAATTTTATTACAACTGTTATTAACATACGTGCTGCAGGTATGTCTATAGATCAAGTACCATTGTTTGTTTGGTCCATTTTAATCACCGTTGTTCTCCTCTTACTCTCTCTACCAGTACTAGCCGGTGCAATTACAATATTACTAACTGACCGGAACCTCAACACGTCATTCTTTGACC
>KO-0305 COI
GACATTATATTTTATTCTTGGTGCATGAGCCGGCGCAGTCGGGACATCACTAAGTGTAATTATCCGTGTAGAATTAGGCCACCCAGGGGGTTTATTAATAGACGACCAGCTTTATAATGTAGCAGTTACAGCTCATGCTTTTATTATAATTTTCTTTATAGTTATGCCTATCATAATCGGAGGATTTGGAAACTGACTTTTACCCTTAATATTAGGTTGCCCCGATATAGCATTTCCGCGCTTAAATAATATAAGATTCTGACTATTGCCCCCTTCCCTAATCTTACTTCTAGTGAGTGGCTTAATTGAAAGAGGAGTGGGCACAGGATGGACCGTATACCCCCCTCTTGCTAGAAGTATTGCCCACGCAGGCGGAGCTGTAGATGCCGCAATTTTTTCTCTCCACCTGGCAGGTGCTTCCTCCATTCTAGGCGCAGTAAATTTTATTACAACTGTTGTTAATATGCGGGCTGTAGGCATGTCCATAGACCAAGTGCCCTTATTTGTGTGGTCCATCTTAATCACTGTTGTTCTCCTATTACTCTCTCTGCCGGTCCTAGCCGGTGCAATTACAATATTATTAACTGACCGGAACCTCAACACATCCTTCTTTGACC
>KO-0306 COI
GACATTATATTTTATTCTTGGTGCATGAGCCGGCGCAGTCGGGACATCACTAAGTGTAATTATCCGTGTAGAATTAGGCCACCCAGGGGGTTTATTAATAGACGACCAGCTTTATAATGTAGCAGTTACAGCTCATGCTTTTATTATAATTTTCTTTATAGTTATGCCTATCATAATCGGAGGATTTGGAAACTGACTTTTACCCTTAATATTAGGTTGCCCCGATATAGCATTTCCGCGCTTAAATAATATAAGATTCTGACTATTGCCCCCTTCCCTAATCTTACTTCTAGTGAGTGGCTTAATTGAAAGAGGAGTGGGCACAGGATGGACCGTATACCCCCCTCTTGCTAGAAGTATTGCCCACGCAGGCGGAGCTGTAGATGCCGCAATTTTTTCTCTCCACCTGGCAGGTGCTTCCTCCATTCTAGGCGCAGTAAATTTTATTACAACTGTTGTTAATATGCGGGCTGTAGGCATGTCCATAGACCAAGTGCCCTTATTTGTGTGGTCCATCTTAATCACTGTTGTTCTCCTATTACTCTCTCTGCCGGTCCTAGCCGGTGCAATTACAATATTATTAACTGACCGGAACCTCAACACATCCTTCTTTGACC
>KO-0307 COI
GACATTATATTTTATTCTTGGTGCATGAGCCGGCGCAGTCGGGACATCACTAAGTGTAATTATCCGTGTAGAATTAGGCCACCCAGGGGGTTTATTAATAGACGACCAGCTTTATAATGTAGCAGTTACAGCTCATGCTTTTATTATAATTTTCTTTATAGTTATGCCTATCATAATCGGAGGATTTGGAAACTGACTTTTACCCTTAATATTAGGTTGCCCCGATATAGCATTTCCGCGCTTAAATAATATAAGATTCTGACTATTGCCCCCTTCCCTAATCTTACTTCTAGTGAGTGGCTTAATTGAAAGAGGAGTGGGCACAGGATGGACCGTATACCCCCCTCTTGCTAGAAGTATTGCCCACGCAGGCGGAGCTGTAGATGCCGCAATTTTTTCTCTCCACCTGGCAGGTGCTTCCTCCATTCTAGGCGCAGTAAATTTTATTACAACTGTTGTTAATATGCGGGCTGTAGGCATGTCCATAGACCAAGTGCCCTTATTTGTGTGGTCCATCTTAATCACTGTTGTTCTCCTATTACTCTCTCTGCCAGTCCTAGCCGGTGCAATTACAATATTATTAACTGACCGGAACCTCAACACATCCTTCTTTGACC
>KO-0308 COI
GACATTATATTTTATTCTTGGTGCATGGGCCGGCGCAGTCGGGACATCACTAAGTGTAATTATCCGTGTAGAATTAGGCCACCCAGGAGGTTTATTAATAGACGACCAACTTTATAATGTAGCAGTTACAGCTCATGCTTTTGTTATAATTTTCTTTATAGTTATACCTATCATAATCGGGGGATTTGGAAACTGGCTTTTGCCCTTAATATTAGGTTGCCCCGATATGGCATTTCCACGCTTAAATAACATAAGATTCTGACTATTGCCCCCTTCCCTAATCTTACTTCTAGTGAGTGGCTTAATTGAAAGAGGAGTGGGCACAGGATGGACCGTATACCCACCTCTTGCCAGGAGTATTGCCCACGCAGGCGGAGCTGTAGACGCCGCAATTTTTTCTCTCCACCTGGCAGGTGCTTCTTCCATTCTAGGCGCAGTAAATTTTATTACAACTGTTGTTAATATACGGGTTGTAGGCATGTCCATAGACCAAGTGCCCTTATTTGTGTGGTCCATCTTAATTACTGTTGTTCTCCTATTACTCTCTCTGCCGATCCTAGCTGGTGCAATTACAATATTATTAACTGACCGAAACCTCAACACATCCTTCTTTGATC
>KO-0310 COI
GACATTATATTTTATTCTTGGTGCATGGGCTGGGGCAGTTGGGACATCACTAAGTGTAATTATCCGTGTAGAATTAGGCCACCCTGGGGGTTTATTAATAGACGACCAGCTTTATAATGTAGCAGTTACAGCTCATGCTTTTATTATAATTTTCTTTATAGTTATACCTATCATAATCGGGGGATTTGGAAACTGACTTTTACCTTTGACTTTAGGTTGCCCCGATATGGCATTTCCGCGCTTAAATAATATAAGATTCTGGCTATTGCCCCCTTCACTAATCCTACTTCTAGTAAGTGGTTTAATTGAGAGAGGGGTGGGTACAGGGTGAACCGTATACCCCCCTCTTGCCAGGAGTATTGCCCACGCAGGTGGGGCTGTAGATGCCGCAATTTTTTCTCTCCACCTGGCAGGTGCTTCTTCTATTTTAGGTGCAGTAAATTTTATTACAACTGTTATTAACATACGTGCTGCAGGTATGTCTATAGATCAAGTACCATTGTTTGTTTGGTCCATTTTAATCACCGTTGTTCTCCTCTTACTCTCTCTACCAGTACTAGCCGGTGCAATTACAATATTACTAACTGACCGGAACCTCAACACGTCATTCTTTGACC
>KO-0311 COI
GACATTATATTTTATTCTTGGTGCATGGGCCGGCGCAGTCGGGACATCACTAAGTGTAATTATCCGTGTAGAATTAGGCCACCCAGGAGGTTTATTAATAGACGACCAACTTTATAATGTAGCAGTTACAGCTCATGCTTTTGTTATAATTTTCTTTATAGTTATACCTATCATAATCGGGGGATTTGGAAACTGGCTTTTGCCCTTAATATTAGGTTGCCCCGATATGGCATTTCCACGCTTAAATAACATAAGATTCTGACTATTGCCCCCTTCCCTAATCTTACTTCTAGTGAGTGGCTTAATTGAAAGAGGAGTGGGCACAGGATGGACCGTATACCCACCTCTTGCCAGGAGTATTGCCCACGCAGGCGGAGCTGTAGACGCCGCAATTTTTTCTCTCCACCTGGCAGGTGCTTCTTCCATTCTAGGCGCAGTAAATTTTATTACAACTGTTGTTAATATACGGGTTGTAGGCATGTCCATAGACCAAGTGCCCTTATTTGTGTGGTCCATCTTAATTACTGTTGTTCTCCTATTACTCTCTCTGCCGATCCTAGCTGGTGCAATTACAATATTATTAACTGACCGAAACCTCAACACATCCTTCTTTGATC
>KO-0312 COI
GACATTATATTTTATTCTTGGTGCATGAGCCGGCACAGTCGGGACATCACTAAGTGTAATTATCCGTGTAGAATTAGGCCACCCAGGGGGTTTATTAATAGACGACCAGCTTTATAATGTAGCAGTTACAGCTCATGCTTTTATTATAATTTTCTTTATAGTTATGCCTATCATAATCGGAGGATTTGGAAACTGACTTTTACCCTTAATATTAGGTTGCCCCGATATAGCATTTCCGCGCTTAAATAATATAAGATTCTGACTATTGCCCCCTTCCCTAATCTTACTTCTAGTGAGTGGCTTAATTGAAAGAGGAGTGGGCACAGGATGGACCGTATACCCCCCTCTTGCTAGAAGTATTGCCCACGCAGGCGGAGCTGTAGATGCCGCAATTTTTTCTCTCCACCTGGCAGGTGCTTCCTCCATTCTAGGCGCAGTAAATTTTATTACAACTGTTGTTAATATGCGGGCTGTAGGCATGTCCATAGACCAAGTGCCCTTATTTGTGTGGTCCATCTTAATCACTGTTGTTCTCCTATTACTCTCTCTGCCGGTCCTAGCCGGTGCAATTACAATATTATTAACTGACCGGAACCTCAACACATCCTTCTTTGACC
>KO-0313 COI
GACATTATATTTTATTCTTGGTGCATGAGCCGGCGCAGTCGGGACATCACTAAGTGTAATTATCCGTGTAGAATTAGGCCACCCAGGGGGTTTATTAATAGACGACCAGCTTTATAATGTAGCAGTTACAGCTCATGCTTTTATTATAATTTTCTTTATAGTTATGCCTATCATAATCGGAGGATTTGGAAACTGACTTTTACCCTTAATATTAGGTTGCCCCGATATAGCATTTCCGCGCTTAAATAATATAAGATTCTGACTATTGCCCCCTTCCCTAATCTTACTTCTAGTGAGTGGCTTAATTGAAAGAGGAGTGGGCACAGGATGGACCGTATACCCCCCTCTTGCTAGAAGTATTGCCCACGCAGGCGGAGCTGTAGATGCCGCAATTTTTTCTCTCCACCTGGCAGGTGCTTCCTCCATTCTAGGCGCAGTAAATTTTATTACAACTGTTGTTAATATGCGGGCTGTAGGCATGTCCATAGACCAAGTGCCCTTATTTGTGTGGTCCATCTTAATCACTGTTGTTCTCCTATTACTCTCTCTGCCGGTCCTAGCCGGTGCAATTACAATATTATTAACTGACCGGAACCTCAACACATCCTTCTTTGACC
>KO-0314 COI
GACATTATATTTTATTCTTGGTGCATGAGCCGGCGCAGTCGGGACATCACTAAGTGTAATTATCCGTGTAGAATTAGGCCACCCAGGGGGTTTATTAATAGACGACCAGCTTTATAATGTAGCAGTTACAGCTCATGCTTTTATTATAATTTTCTTTATAGTTATGCCTATCATAATCGGAGGATTTGGAAACTGACTTTTACCCTTAATATTAGGTTGCCCCGATATAGCATTTCCGCGCTTAAATAATATAAGATTCTGACTATTGCCCCCTTCCCTAATCTTACTTCTAGTGAGTGGCTTAATTGAAAGAGGAGTGGGCACAGGATGGACCGTATACCCCCCTCTTGCTAGAAGTATTGCCCACGCAGGCGGAGCTGTAGATGCCGCAATTTTTTCTCTCCACCTGGCAGGTGCTTCCTCCATTCTAGGCGCAGTAAATTTTATTACAACTGTTGTTAATATGCGGGCTGTAGGCATGTCCATAGACCAAGTGCCCTTATTTGTGTGGTCCATCTTAATCACTGTTGTTCTCCTATTACTCTCTCTGCCGGTCCTAGCCGGTGCAATTACAATATTATTAACTGACCGGAACCTCAACACATCCTTCTTTGACC
>KO-0315 COI
GACATTATATTTTATTCTTGGTGCATGAGCCGGCGCAGTCGGGACATCACTAAGTGTAATTATCCGTGTAGAATTAGGCCACCCAGGGGGTTTATTAATAGACGACCAGCTTTATAATGTAGCAGTTACAGCTCATGCTTTTATTATAATTTTCTTTATAGTTATGCCTATCATAATCGGAGGATTTGGAAACTGACTTTTACCCTTAATATTAGGTTGCCCCGATATAGCATTTCCGCGCTTAAATAATATAAGATTCTGACTATTGCCCCCTTCCCTAATCTTACTTCTAGTGAGTGGCTTAATTGAAAGAGGAGTGGGCACAGGATGGACCGTATACCCCCCTCTTGCTAGAAGTATTGCCCACGCAGGCGGAGCTGTAGATGCCGCAATTTTTTCTCTCCACCTGGCAGGTGCTTCCTCCATTCTAGGCGCAGTAAATTTTATTACAACTGTTGTTAATATGCGGGCTGTAGGCATGTCCATAGACCAAGTGCCCTTATTTGTGTGGTCCATCTTAATCACTGTTGTTCTCCTATTACTCTCTCTGCCGGTCCTAGCCGGTGCAATTACAATATTATTAACTGACCGGAACCTCAACACATCCTTCTTTGACC
>KO-0316 COI
GACATTATATTTTATTCTTGGTGCATGGGCTGGGGCAGTTGGGACATCACTAAGTGTAATTATCCGTGTAGAATTAGGCCACCCTGGGGGTTTATTAATAGACGACCAGCTTTATAATGTAGCAGTTACAGCTCATGCTTTTATTATAATTTTCTTTATAGTTATACCTATCATAATCGGGGGATTTGGAAACTGACTTTTACCTTTGACTTTAGGTTGCCCCGATATGGCATTTCCGCGCTTAAATAATATAAGATTCTGGCTATTGCCCCCTTCACTAATCCTACTTCTAGTAAGTGGTTTAATTGAGAGAGGGGTGGGTACAGGGTGAACCGTATACCCCCCTCTTGCCAGGAGTATTGCCCACGCAGGTGGGGCTGTAGATGCCGCAATTTTTTCTCTCCACCTGGCAGGTGCTTCTTCTATTTTAGGTGCAGTAAATTTTATTACAACTGTTATTAACATACGTGCTGCAGGTATGTCTATAGATCAAGTACCATTGTTTGTTTGGTCCATTTTAATCACCGTTGTTCTCCTCTTACTCTCTCTACCAGTACTAGCCGGTGCAATTACAATATTACTAACTGACCGGAACCTCAACACGTCATTCTTTGACC
>KO-0317 COI
GACATTATATTTTATTCTTGGTGCATGGGCTGGGGCAGTTGGGACATCACTAAGTGTAATTATCCGTGTAGAATTAGGCCACCCTGGGGGTTTATTAATAGACGACCAGCTTTATAATGTAGCAGTTACAGCTCATGCTTTTATTATAATTTTCTTTATAGTTATACCTATCATAATCGGGGGATTTGGAAACTGACTTTTACCTTTGACTTTAGGTTGCCCCGATATGGCATTTCCGCGCTTAAATAATATAAGATTCTGGCTATTGCCCCCTTCACTAATCCTACTTCTAGTAAGTGGTTTAATTGAGAGAGGGGTGGGTACAGGGTGAACCGTATACCCCCCTCTTGCCAGGAGTATTGCCCACGCAGGTGGGGCTGTAGATGCCGCAATTTTTTCTCTCCACCTGGCAGGTGCTTCTTCTATTTTAGGTGCAGTAAATTTTATTACAACTGTTATTAACATACGTGCTGCAGGTATGTCTATAGATCAAGTACCATTGTTTGTTTGGTCCATTTTAATCACCGTTGTTCTCCTCTTACTCTCTCTACCAGTACTAGCCGGTGCAATTACAATATTACTAACTGACCGGAACCTCAACACGTCATTCTTTGACC
>KO-0318 COI
GACATTATATTTTATTCTTGGTGCATGAGCCGGCGCAGTCGGGACATCACTAAGTGTAATTATCCGTGTAGAATTAGGCCACCCAGGGGGTTTATTAATAGACGACCAGCTTTATAATGTAGCAGTTACAGCTCATGCTTTTATTATAATTTTCTTTATAGTTATGCCTATCATAATCGGAGGATTTGGAAACTGACTTTTACCCTTAATATTAGGTTGCCCCGATATAGCATTTCCGCGCTTAAATAATATAAGATTCTGACTATTGCCCCCTTCCCTAATCTTACTTCTAGTGAGTGGCTTAATTGAAAGAGGAGTGGGCACAGGATGGACCGTATACCCCCCTCTTGCTAGAAGTATTGCCCACGCAGGCGGAGCTGTAGATGCCGCAATTTTTTCTCTCCACCTGGCAGGTGCTTCCTCCATTCTAGGCGCAGTAAATTTTATTACAACTGTTGTTAATATGCGGGCTGTAGGCATGTCCATAGACCAAGTGCCCTTATTTGTGTGGTCCATCTTAATCACTGTTGTTCTCCTATTACTCTCTCTGCCGGTCCTAGCCGGTGCAATTACAATATTATTAACTGACCGGAACCTCAACACATCCTTCTTTGACC
>KO-0319 COI
GACATTATATTTTATTCTTGGTGCATGGGCCGGCGCAGTCGGGACATCACTAAGTGTAATTATCCGTGTAGAATTAGGCCACCCAGGAGGTTTATTAATAGACGACCAACTTTATAATGTAGCAGTTACAGCTCATGCTTTTGTTATAATTTTCTTTATAGTTATACCTATCATAATCGGGGGATTTGGAAACTGGCTTTTGCCCTTAATATTAGGTTGCCCCGATATGGCATTTCCACGCTTAAATAACATAAGATTCTGACTATTGCCCCCTTCCCTAATCTTACTTCTAGTGAGTGGCTTAATTGAAAGAGGAGTGGGCACAGGATGGACCGTATACCCACCTCTTGCCAGGAGTATTGCCCACGCAGGCGGAGCTGTAGACGCCGCAATTTTTTCTCTCCACCTGGCAGGTGCTTCTTCCATTCTAGGCGCAGTAAATTTTATTACAACTGTTGTTAATATACGGGTTGTAGGCATGTCCATAGACCAAGTGCCCTTATTTGTGTGGTCCATCTTAATTACTGTTGTTCTCCTATTACTCTCTCTGCCGATCCTAGCTGGTGCAATTACAATATTATTAACTGACCGAAACCTCAACACATCCTTCTTTGATC
>KO-0320 COI
GACATTATATTTTATTCTTGGTGCATGGGCCGGCGCAGTCGGGACATCACTAAGTGTAATTATCCGTGTAGAATTAGGCCACCCAGGAGGTTTATTAATAGACGACCAACTTTATAATGTAGCAGTTACAGCTCATGCTTTTGTTATAATTTTCTTTATAGTTATACCTATCATAATCGGGGGATTTGGAAACTGGCTTTTGCCCTTAATATTAGGTTGCCCCGATATGGCATTTCCACGCTTAAATAACATAAGATTCTGACTATTGCCCCCTTCCCTAATCTTACTTCTAGTGAGTGGCTTAATTGAAAGAGGAGTGGGCACAGGATGGACCGTATACCCACCTCTTGCCAGGAGTATTGCCCACGCAGGCGGAGCTGTAGACGCCGCAATTTTTTCTCTCCACCTGGCAGGTGCTTCTTCCATTCTAGGCGCAGTAAATTTTATTACAACTGTTGTTAATATACGGGCTGTAGGCATGTCCATAGACCAAGTGCCCTTATTTGTGTGGTCCATCTTAATCACTGTTGTTCTCCTATTACTCTCTCTGCCGGTCCTAGCTGGTGCAATTACAATATTATTAACTGACCGAAACCTCAACACATCCTTCTTTGATC
>KO-0321 COI
GACATTATATTTTATTCTTGGTGCATGGGCCGGCGCAGTCGGGACATCACTAAGTGTAATTATCCGTGTAGAATTAGGCCACCCAGGAGGTTTATTAATAGACGACCAACTTTATAATGTAGCAGTTACAGCTCATGCTTTTGTTATAATTTTCTTTATAGTTATACCTATCATAATCGGGGGATTTGGAAACTGGCTTTTGCCCTTAATATTAGGTTGCCCCGATATGGCATTTCCACGCTTAAATAACATAAGATTCTGACTATTGCCCCCTTCCCTAATCTTACTTCTAGTGAGTGGCTTAATTGAAAGAGGAGTGGGCACAGGATGGACCGTATACCCACCTCTTGCCAGGAGTATTGCCCACGCAGGCGGAGCTGTAGACGCCGCAATTTTTTCTCTCCACCTGGCAGGTGCTTCTTCCATTCTAGGCGCAGTAAATTTTATTACAACTGTTGTTAATATACGGGTTGTAGGCATGTCCATAGACCAAGTGCCCTTATTTGTGTGGTCCATCTTAATTACTGTTGTTCTCCTATTACTCTCTCTGCCGATCCTAGCTGGTGCAATTACAATATTATTAACTGACCGAAACCTCAACACATCCTTCTTTGATC
>KO-0323 COI
GACATTATATTTTATTCTTGGTGCATGGGCTGGGGCAGTTGGGACATCACTAAGTGTAATTATCCGTGTAGAATTAGGCCACCCTGGGGGTTTATTAATAGACGACCAGCTTTATAATGTAGCAGTTACAGCTCATGCTTTTATTATAATTTTCTTTATAGTTATACCTATCATAATCGGGGGATTTGGAAACTGACTTTTACCTTTGACTTTAGGTTGCCCCGATATGGCATTTCCGCGCTTAAATAATATAAGATTCTGGCTATTGCCCCCTTCACTAATCCTACTTCTAGTAAGTGGTTTAATTGAGAGAGGGGTGGGTACAGGGTGAACCGTATACCCCCCTCTTGCCAGGAGTATTGCCCACGCAGGTGGGGCTGTAGATGCCGCAATTTTTTCTCTCCACCTGGCAGGTGCTTCTTCTATTTTAGGTGCAGTAAATTTTATTACAACTGTTATTAACATACGTGCTGCAGGTATGTCTATAGATCAAGTACCATTGTTTGTTTGGTCCATTTTAATCACCGTTGTTCTCCTCTTACTCTCTCTACCAGTACTAGCCGGTGCAATTACAATATTACTAACTGACCGGAACCTCAACACGTCATTCTTTGACC
>KO-0324 COI
GACATTATATTTTATTCTTGGTGCATGGGCCGGCGCAGTCGGGACATCACTAAGTGTAATTATCCGTGTAGAATTAGGCCACCCAGGAGGTTTATTAATAGACGACCAACTTTATAATGTAGCAGTTACAGCTCATGCTTTTGTTATAATTTTCTTTATAGTTATACCTATCATAATCGGGGGATTTGGAAACTGGCTTTTGCCCTTAATATTAGGTTGCCCCGATATGGCATTTCCACGCTTAAATAACATAAGATTCTGACTATTGCCCCCTTCCCTAATCTTACTTCTAGTGAGTGGCTTAATTGAAAGAGGAGTGGGCACAGGATGGACCGTATACCCACCTCTTGCCAGGAGTATTGCCCACGCAGGCGGAGCTGTAGACGCCGCAATTTTTTCTCTCCACCTGGCAGGTGCTTCTTCCATTCTAGGCGCAGTAAATTTTATTACAACTGTTGTTAATATACGGGTTGTAGGCATGTCCATAGACCAAGTGCCCTTATTTGTGTGGTCCATCTTAATTACTGTTGTTCTCCTATTACTCTCTCTGCCGATCCTAGCTGGTGCAATTACAATATTATTAACTGACCGAAACCTCAACACATCCTTCTTTGATC
>KO-0325 COI
GACATTATATTTTATTCTTGGTGCATGGGCTGGGGCAGTTGGGACATCACTAAGTGTAATTATCCGTGTAGAATTAGGCCACCCTGGGGGTTTATTAATAGACGACCAGCTTTATAATGTAGCAGTTACAGCTCATGCTTTTATTATAATTTTCTTTATAGTTATACCTATCATAATCGGGGGATTTGGAAACTGACTTTTACCTTTGACTTTAGGTTGCCCCGATATGGCATTTCCGCGCTTAAATAATATAAGATTCTGGCTATTGCCCCCTTCACTAATCCTACTTCTAGTAAGTGGTTTAATTGAGAGAGGGGTGGGTACAGGGTGAACCGTATACCCCCCTCTTGCCAGGAGTATTGCCCACGCAGGTGGGGCTGTAGATGCCGCAATTTTTTCTCTCCACCTGGCAGGTGCTTCTTCTATTTTAGGTGCAGTAAATTTTATTACAACTGTTATTAACATACGTGCTGCAGGTATGTCTATAGATCAAGTACCATTGTTTGTTTGGTCCATTTTAATCACCGTTGTTCTCCTCTTACTCTCTCTACCAGTACTAGCCGGTGCAATTACAATATTACTAACTGACCGGAACCTCAACACGTCATTCTTTGACC
>KO-0326 COI
GACATTATATTTTATTCTTGGTGCATGGGCCGGCGCAGTCGGGACATCACTAAGTGTAATTATCCGTGTAGAATTAGGCCACCCAGGAGGTTTATTAATAGACGACCAACTTTATAATGTAGCAGTTACAGCTCATGCTTTTGTTATAATTTTCTTTATAGTTATACCTATCATAATCGGGGGATTTGGAAACTGGCTTTTGCCCTTAATATTAGGTTGCCCCGATATGGCATTTCCACGCTTAAATAACATAAGATTCTGACTATTGCCCCCTTCCCTAATCTTACTTCTAGTGAGTGGCTTAATTGAAAGAGGAGTGGGCACAGGATGGACCGTATACCCACCTCTTGCCAGGAGTATTGCCCACGCAGGCGGAGCTGTAGACGCCGCAATTTTTTCTCTCCACCTGGCAGGTGCTTCTTCCATTCTAGGCGCAGTAAATTTTATTACAACTGTTGTTAATATACGGGCTGTAGGCATGTCCATAGACCAAGTGCCCTTATTTGTGTGGTCCATCTTAATTACTGTTGTTCTCCTATTACTCTCTCTGCCGGTCCTAGCTGGTGCAATTACAATATTATTAACTGACCGAAACCTCAACACATCCTTCTTTGATC
>KO-0328 COI
AACACTATATTTTATTCTTGGTGCATGAGCTGGGGCAGTTGGAACATCCCTAAGAGTAATTATTCGTGTAGAACTGGGACACCCCGGAGGCTTAATAATAGATGACCAGATTTATAATGTAGCAGTTACAGCCCATGCTTTTATTATAATTTTCTTTATAGTTATACCTATTATAATCGGAGGTTTTGGAAATTGACTTTTACCTTTAACCCTAGGCTGCCCCGATATAGCATTTCCACGTTTAAATAATATAAGATTCTGATTACTCCCTCCCTCTCTAATCTTACTCCTAGTTAGGGGGTTAATTGAAAGAGGAGTAGGTACAGGATGGACCGTATATCCACCCCTTGCTAGAAATATTGCCCACGCAGGTGGGGCTGTAGATGCTGCAATTTTCTCCCTTCATTTAGCAGGAGCTTCTTCTATTTTAGGTGCAGTAAACTTTATTACAACTGTTATCAATATACGAGCTACAGGTATATCAATAGACCAGGTACCTTTGTTTGTTTGATCTATTTTAATTACTGTTGTCTTACTTCTTCTCTCTCTACCAGTGTTAGCCGGTGCAATCACAATACTTTTAACAGACCGAAATCTTAACACGTCATTCTTCGATC
>KO-0330 COI
GACATTATATTTTATTCTTGGTGCATGGGCCGGCGCAGTCGGGACATCACTAAGTGTAATTATCCGTGTAGAATTAGGCCACCCAGGAGGTTTATTAATAGACGACCAACTTTATAATGTAGCAGTTACAGCTCATGCTTTTGTTATAATTTTCTTTATAGTTATACCTATCATAATCGGAGGATTTGGAAACTGACTTTTACCCTTAATATTAGGTTGCCCCGATATGGCATTTCCACGCTTAAATAACATAAGATTCTGACTATTGCCCCCTTCCCTGATCTTACTTCTAGTGAGTGGCTTAATTGAAAGAGGAGTGGGCACAGGATGGACCGTATACCCACCTCTTGCCAGGAGTATTGCCCACGCAGGCGGAGCTGTAGATGCCGCAATTTTTTCTCTCCACCTGGCAGGTGCTTCCTCCATTCTAGGCGCAGTAAATTTTATTACAACTGTTGTTAATATACGGGCTGTAGGCATGTCCATAGACCAAGTACCCTTATTTGTGTGGTCCATCTTAATCACTGTTGTTCTCCTATTACTCTCTCTACCGGTCCTAGCCGGTGCAATTACAATGTTATTAACTGACCGGAACCTCAACACATCCTTCTTTGATC
>KO-0331 COI
GACATTATATTTTATTCTTGGTGCATGGGCCGGCGCAGTCGGGACATCACTAAGTGTAATTATCCGTGTAGAATTAGGCCACCCAGGAGGTTTATTAATAGACGACCAACTTTATAATGTAGCAGTTACAGCTCATGCTTTTGTTATAATTTTCTTTATAGTTATACCTATCATAATCGGAGGATTTGGAAACTGGCTTTTACCCTTAATATTAGGTTGCCCCGATATGGCATTTCCACGCTTAAATAACATAAGATTCTGACTATTGCCCCCTTCCCTAATCTTACTTCTAGTAAGTGGCTTAATTGAAAGAGGAGTGGGCACAGGATGGACCGTATACCCACCTCTTGCCAGGAGTATTGCCCACGCAGGCGGAGCTGTAGATGCCGCAATTTTTTCTCTCCACCTGGCAGGTGCTTCCTCCATTCTAGGCGCAGTAAATTTTATTACAACTGTTGTTAATATACGGGCTGTAGGCATGTCCATAGACCAAGTGCCCTTATTTGTGTGGTCCATCTTAATCACTGTTGTTCTCCTATTACTCTCTCTACCGGTCCTAGCCGGTGCAATTACAATATTATTAACTGACCGGAACCTCAACACATCCTTCTTTGATC
>KO-0332 COI
GACATTATATTTTATTCTTGGTGCATGGGCCGGCGCAGTCGGGACATCACTAAGTGTAATTATCCGTGTAGAATTAGGCCACCCAGGAGGTTTATTAATAGACGACCAACTTTATAATGTAGCAGTTACAGCTCATGCTTTTGTTATAATTTTCTTTATAGTTATACCTATCATAATCGGAGGATTTGGAAACTGACTTTTACCCTTAATATTAGGTTGCCCCGATATGGCATTTCCACGCTTAAATAACATAAGATTCTGACTATTGCCCCCTTCCCTGATCTTACTTCTAGTGAGTGGCTTAATTGAAAGAGGAGTGGGCACAGGATGGACCGTATACCCACCTCTTGCCAGGAGTATTGCCCACGCAGGCGGAGCTGTAGATGCCGCAATTTTTTCTCTCCACCTGGCAGGTGCTTCCTCCATTCTAGGCGCAGTAAATTTTATTACAACTGTTGTTAATATACGGGCTGTAGGCATGTCCATAGACCAAGTACCCTTATTTGTGTGGTCCATCTTAATCACTGTTGTTCTCCTATTACTCTCTCTACCGGTCCTAGCCGGTGCAATTACAATGTTATTAACTGACCGGAACCTCAACACATCCTTCTTTGATC
>KO-0333 COI
GACATTATATTTTATTCTTGGTGCATGGGCCGGCGCAGTCGGGACATCACTAAGTGTAATTATCCGTGTAGAATTAGGCCACCCAGGAGGTTTATTAATAGACGACCAACTTTATAATGTAGCAGTTACAGCTCATGCTTTTGTTATAATTTTCTTTATAGTTATACCTATCATAATCGGAGGATTTGGAAACTGGCTTTTACCCTTAATATTAGGTTGCCCCGATATGGCATTTCCACGCTTAAATAACATAAGATTCTGACTATTGCCCCCTTCCCTAATCTTACTTCTAGTAAGTGGCTTAATTGAAAGAGGAGTGGGCACAGGATGGACCGTATACCCACCTCTTGCCAGGAGTATTGCCCACGCAGGCGGAGCTGTAGATGCCGCAATTTTTTCTCTCCACCTGGCAGGTGCTTCCTCCATTCTAGGCGCAGTAAATTTTATTACAACTGTTGTTAATATACGGGCTGTAGGCATGTCCATAGACCAAGTGCCCTTATTTGTGTGGTCCATCTTAATCACTGTTGTTCTCCTATTACTCTCTCTACCGGTCCTAGCCGGTGCAATTACAATATTATTAACTGACCGGAACCTCAACACATCCTTCTTTGATC
>KO-0334 COI
GACATTATATTTTATTCTTGGTGCATGGGCCGGCGCAGTCGGGACATCACTAAGTGTAATTATCCGTGTAGAATTAGGCCACCCAGGAGGTTTATTAATAGACGACCAACTTTATAATGTAGCAGTTACAGCTCATGCTTTTGTTATAATTTTCTTTATAGTTATACCTATCATAATCGGAGGATTTGGAAACTGGCTTTTACCCTTAATATTAGGTTGCCCCGATATGGCATTTCCACGCTTAAATAACATAAGATTCTGACTATTGCCCCCTTCCCTAATCTTACTTCTAGTAAGTGGCTTAATTGAAAGAGGAGTGGGCACAGGATGGACCGTATACCCACCTCTTGCCAGGAGTATTGCCCACGCAGGCGGAGCTGTAGATGCCGCAATTTTTTCTCTCCACCTGGCAGGTGCTTCCTCCATTCTAGGCGCAGTAAATTTTATTACAACTGTTGTTAATATACGGGCTGTAGGCATGTCCATAGACCAAGTGCCCTTATTTGTGTGGTCCATCTTAATCACTGTTGTTCTCCTATTACTCTCTCTACCGGTCCTAGCCGGTGCAATTACAATATTATTAACTGACCGGAACCTCAACACATCCTTCTTTGATC
>KO-0335 COI
GACATTATATTTTATTCTTGGTGCATGGGCCGGCGCAGTCGGGACATCACTAAGTGTAATTATCCGTGTAGAATTAGGCCACCCAGGAGGTTTATTAATAGACGACCAACTTTATAATGTAGCAGTTACAGCTCATGCTTTTGTTATAATTTTCTTTATAGTTATACCTATCATAATCGGAGGATTTGGAAACTGGCTTTTACCCTTAATATTAGGTTGCCCCGATATGGCATTTCCACGCTTAAATAACATAAGATTCTGACTATTGCCCCCTTCCCTAATCTTACTTCTAGTAAGTGGCTTAATTGAAAGAGGAGTGGGCACAGGATGGACCGTATACCCACCTCTTGCCAGGAGTATTGCCCACGCAGGCGGAGCTGTAGATGCCGCAATTTTTTCTCTCCACCTGGCAGGTGCTTCCTCCATTCTAGGCGCAGTAAATTTTATTACAACTGTTGTTAATATACGGGCTGTAGGCATGTCCATAGACCAAGTGCCCTTATTTGTGTGGTCCATCTTAATCACTGTTGTTCTCCTATTACTCTCTCTACCGGTCCTAGCCGGTGCAATTACAATATTATTAACTGACCGGAACCTCAACACATCCTTCTTTGATC
>KO-0336 COI
GACATTATATTTTATTCTTGGTGCATGGGCCGGCGCAGTCGGGACATCACTAAGTGTAATTATCCGTGTAGAATTAGGCCACCCAGGAGGTTTATTAATAGACGACCAACTTTATAATGTAGCAGTTACAGCTCATGCTTTTGTTATAATTTTCTTTATAGTTATACCTATCATAATCGGAGGATTTGGAAACTGGCTTTTACCCTTAATATTAGGTTGCCCCGATATGGCATTTCCACGCTTAAATAACATAAGATTCTGACTATTGCCCCCTTCCCTAATCTTACTTCTAGTAAGTGGCTTAATTGAAAGAGGAGTGGGCACAGGATGGACCGTATACCCACCTCTTGCCAGGAGTATTGCCCACGCAGGCGGAGCTGTAGATGCCGCAATTTTTTCTCTCCACCTGGCAGGTGCTTCCTCCATTCTAGGCGCAGTAAATTTTATTACAACTGTTGTTAATATACGGGCTGTAGGCATGTCCATAGACCAAGTGCCCTTATTTGTGTGGTCCATCTTAATCACTGTTGTTCTCCTATTACTCTCTCTACCGGTCCTAGCCGGTGCAATTACAATATTATTAACTGACCGGAACCTCAACACATCCTTCTTTGATC
>KO-0337 COI
GACATTATATTTTATTCTTGGTGCATGGGCCGGCGCAGTCGGGACATCACTAAGTGTAATTATCCGTGTAGAATTAGGCCACCCAGGAGGTTTATTAATAGACGACCAACTTTATAATGTAGCAGTTACAGCTCATGCTTTTGTTATAATTTTCTTTATAGTTATACCTATCATAATCGGAGGATTTGGAAACTGGCTTTTACCCTTAATATTAGGTTGCCCCGATATGGCATTTCCACGCTTAAATAACATAAGATTCTGACTATTGCCCCCTTCCCTAATCTTACTTCTAGTAAGTGGCTTAATTGAAAGAGGAGTGGGCACAGGATGGACCGTATACCCACCTCTTGCCAGGAGTATTGCCCACGCAGGCGGAGCTGTAGATGCCGCAATTTTTTCTCTCCACCTGGCAGGTGCTTCCTCCATTCTAGGCGCAGTAAATTTTATTACAACTGTTGTTAATATACGGGCTGTAGGCATGTCCATAGACCAAGTGCCCTTATTTGTGTGGTCCATCTTAATCACTGTTGTTCTCCTATTACTCTCTCTACCGGTCCTAGCCGGTGCAATTACAATATTATTAACTGACCGGAACCTCAACACATCCTTCTTTGATC
>KO-0338 COI
GACATTATATTTTATTCTTGGTGCATGGGCCGGCGCAGTCGGGACATCACTAAGTGTAATTATCCGTGTAGAATTAGGCCACCCAGGAGGTTTATTAATAGACGACCAACTTTATAATGTAGCAGTTACAGCTCATGCTTTTGTTATAATTTTCTTTATAGTTATACCTATCATAATCGGAGGATTTGGAAACTGGCTTTTACCCTTAATATTAGGTTGCCCCGATATGGCATTTCCACGCTTAAATAACATAAGATTCTGACTATTGCCCCCTTCCCTAATCTTACTTCTAGTAAGTGGCTTAATTGAAAGAGGAGTGGGCACAGGATGGACCGTATACCCACCTCTTGCCAGGAGTATTGCCCACGCAGGCGGAGCTGTAGATGCCGCAATTTTTTCTCTCCACCTGGCAGGTGCTTCCTCCATTCTAGGCGCAGTAAATTTTATTACAACTGTTGTTAATATACGGGCTGTAGGCATGTCCATAGACCAAGTGCCCTTATTTGTGTGGTCCATCTTAATCACTGTTGTTCTCCTATTACTCTCTCTACCGGTCCTAGCCGGTGCAATTACAATATTATTAACTGACCGGAACCTCAACACATCCTTCTTTGATC
>KO-0339 COI
GACATTATATTTTATTCTTGGTGCATGGGCCGGCGCAGTCGGGACATCACTAAGTGTAATTATCCGTGTAGAATTAGGCCACCCAGGAGGTTTATTAATAGACGACCAACTTTATAATGTAGCAGTTACAGCTCATGCTTTTGTTATAATTTTCTTTATAGTTATACCTATCATAATCGGAGGATTTGGAAACTGACTTTTACCCTTAATATTAGGTTGCCCCGATATGGCATTTCCACGCTTAAATAACATAAGATTCTGACTATTGCCCCCTTCCCTGATCTTACTTCTAGTGAGTGGCTTAATTGAAAGAGGAGTGGGCACAGGATGGACCGTATACCCACCTCTTGCCAGGAGTATTGCCCACGCAGGCGGAGCTGTAGATGCCGCAATTTTTTCTCTCCACCTGGCAGGTGCTTCCTCCATTCTAGGCGCAGTAAATTTTATTACAACTGTTGTTAATATACGGGCTGTAGGCATGTCCATAGACCAAGTACCCTTATTTGTGTGGTCCATCTTAATCACTGTTGTTCTCCTATTACTCTCTCTACCGGTCCTAGCCGGTGCAATTACAATGTTATTAACTGACCGGAACCTCAACACATCCTTCTTTGATC
>KO-0340 COI
GACATTATATTTTATTCTTGGTGCATGGGCTGGGGCAGTTGGGACATCACTAAGTGTAATTATCCGTGTAGAATTAGGCCACCCTGGGGGTTTATTAATAGACGACCAGCTTTATAATGTAGCAGTTACAGCTCATGCTTTTATTATAATTTTCTTTATAGTTATACCTATCATAATCGGGGGATTTGGAAACTGACTTTTACCTTTGACTTTAGGTTGCCCCGATATGGCATTTCCGCGCTTAAATAATATAAGATTCTGGCTATTGCCCCCTTCACTAATCCTACTTCTAGTAAGTGGTTTAATTGAGAGAGGGGTGGGTACAGGGTGAACCGTATACCCCCCTCTTGCCAGGAGTATTGCCCACGCAGGTGGGGCTGTAGATGCCGCAATTTTTTCTCTCCACCTGGCAGGTGCTTCTTCTATTTTAGGTGCAGTAAATTTTATTACAACTGTTATTAACATACGTGCTGCAGGTATGTCTATAGATCAAGTACCATTGTTTGTTTGGTCCATTTTAATCACCGTTGTTCTCCTCTTACTCTCTCTACCAGTACTAGCCGGTGCAATTACAATATTACTAACTGACCGGAACCTCAACACGTCATTCTTTGACC
>KO-0341 COI
GACATTATATTTTATTCTTGGTGCATGGGCTGGGGCAGTTGGGACATCACTAAGTGTAATTATCCGTGTAGAATTAGGCCACCCTGGGGGTTTATTAATAGACGACCAGCTTTATAATGTAGCAGTTACAGCTCATGCTTTTATTATAATTTTCTTTATAGTTATACCTATCATAATCGGGGGATTTGGAAACTGACTTTTACCTTTGACTTTAGGTTGCCCCGATATGGCATTTCCGCGCTTAAATAATATAAGATTCTGGCTATTGCCCCCTTCACTAATCCTACTTCTAGTAAGTGGTTTAATTGAGAGAGGGGTGGGTACAGGGTGAACCGTATACCCCCCTCTTGCCAGGAGTATTGCCCACGCAGGTGGGGCTGTAGATGCCGCAATTTTTTCTCTCCACCTGGCAGGTGCTTCTTCTATTTTAGGTGCAGTAAATTTTATTACAACTGTTATTAACATACGTGCTGCAGGTATGTCTATAGATCAAGTACCATTGTTTGTTTGGTCCATTTTAATCACCGTTGTTCTCCTCTTACTCTCTCTACCAGTACTAGCCGGTGCAATTACAATATTACTAACTGACCGGAACCTCAACACGTCATTCTTTGACC
>KO-0342 COI
AACACTATATTTTATTCTTGGTGCATGAGCTGGGGCAGTTGGAACATCCCTAAGAGTAATTATTCGTGTAGAACTGGGACACCCCGGAGGCTTAATAATAGATGACCAGATTTATAATGTAGCAGTTACAGCCCATGCTTTTATTATAATTTTCTTTATAGTTATACCTATTATAATCGGAGGTTTTGGAAATTGACTTTTACCTTTAACCCTAGGCTGCCCCGATATAGCATTTCCACGTTTAAATAATATAAGATTCTGATTACTCCCTCCCTCTCTAATCTTACTCCTAGTTAGGGGGTTAATTGAAAGAGGAGTAGGTACAGGATGGACCGTATATCCACCCCTTGCTAGAAATATTGCCCACGCAGGTGGGGCTGTAGATGCTGCAATTTTCTCCCTTCATTTAGCAGGAGCTTCTTCTATTTTAGGTGCAGTAAACTTTATTACAACTGTTATCAATATACGAGCTACAGGTATATCAATAGACCAGGTACCTTTGTTTGTTTGATCTATTTTAATTACTGTTGTCTTACTTCTTCTCTCTCTACCAGTGTTAGCCGGTGCAATCACAATACTTTTAACAGACCGAAATCTTAACACGTCATTCTTCGATC
>KO-0343 COI
AACACTATATTTTATTCTTGGTGCATGAGCTGGGGCAGTTGGAACATCCCTAAGAGTAATTATTCGTGTAGAACTGGGACACCCCGGAGGCTTAATAATAGATGACCAGATTTATAATGTAGCAGTTACAGCCCATGCTTTTATTATAATTTTCTTTATAGTTATACCTATTATAATCGGAGGTTTTGGAAATTGACTTTTACCTTTAACCCTAGGCTGCCCCGATATAGCATTTCCACGTTTAAATAATATAAGATTCTGATTACTCCCTCCCTCTCTAATCTTACTCCTAGTTAGGGGGTTAATTGAAAGAGGAGTAGGTACAGGATGGACCGTATATCCACCCCTTGCTAGAAATATTGCCCACGCAGGTGGAGCTGTAGATGCTGCAATTTTCTCCCTTCATTTAGCAGGAGCTTCTTCTATTTTAGGTGCAGTAAACTTTATTACAACTGTTATCAATATACGAGCTGCAGGTATATCAATAGACCAGGTACCTTTGTTTGTTTGATCTATTTTAATTACTGTTGTCTTACTTCTTCTCTCTCTACCAGTGTTAGCCGGTGCAATCACAATACTTTTAACAGATCGAAATCTTAACACGTCATTCTTCGATC
>KO-0344 COI
GACATTATATTTTATTCTTGGTGCATGAGCCGGCGCAGTCGGGACATCACTAAGTGTAATTATCCGTGTAGAATTAGGCCACCCAGGGGGTTTATTAATAGACGACCAGCTTTATAATGTAGCAGTTACAGCTCATGCTTTTATTATAATTTTCTTTATAGTTATGCCTATCATAATCGGAGGATTTGGAAACTGACTTTTACCCTTAATATTAGGTTGCCCCGATATAGCATTTCCGCGCTTAAATAATATAAGATTCTGACTATTGCCCCCTTCCCTAATCTTACTTCTAGTGAGTGGCTTAATTGAAAGAGGAGTGGGCACAGGATGGACCGTATACCCCCCTCTTGCTAGAAGTATTGCCCACGCAGGCGGAGCTGTAGATGCCGCAATTTTTTCTCTCCACCTGGCAGGTGCTTCCTCCATTCTAGGCGCAGTAAATTTTATTACAACTGTTGTTAATATGCGGGCTGTAGGCATGTCCATAGACCAAGTGCCCTTATTTGTGTGGTCCATCTTAATCACTGTTGTTCTCCTATTACTCTCTCTGCCGGTCCTAGCCGGTGCAATTACAATATTATTAACTGACCGGAACCTCAACACATCCTTCTTTGACC
>KO-0346 COI
GACATTATATTTTATTCTTGGTGCATGGGCTGGGGCAGTTGGGACATCACTAAGTGTAATTATCCGTGTAGAATTAGGCCACCCTGGGGGTTTATTAATAGACGACCAGCTTTATAATGTAGCAGTTACAGCTCATGCTTTTATTATAATTTTCTTTATAGTTATACCTATCATAATCGGGGGATTTGGAAACTGACTTTTACCTTTGACTTTAGGTTGCCCCGATATGGCATTTCCGCGCTTAAATAATATAAGATTCTGGCTATTGCCCCCTTCACTAATCCTACTTCTAGTAAGTGGTTTAATTGAGAGAGGGGTGGGTACAGGGTGAACCGTATACCCCCCTCTTGCCAGGAGTATTGCCCACGCAGGTGGGGCTGTAGATGCCGCAATTTTTTCTCTCCACCTGGCAGGTGCTTCTTCTATTTTAGGTGCAGTAAATTTTATTACAACTGTTATTAACATACGTGCTGCAGGTATGTCTATAGATCAAGTACCATTGTTTGTTTGGTCCATTTTAATCACCGTTGTTCTCCTCTTACTCTCTCTACCAGTACTAGCCGGTGCAATTACAATATTACTAACTGACCGGAACCTCAACACGTCATTCTTTGACC
>KO-0348 COI
GACATTATATTTTATTCTTGGTGCATGGGCCGGCGCAGTCGGGACATCACTAAGTGTAATTATCCGTGTAGAATTAGGCCACCCAGGAGGTTTATTAATAGACGACCAACTTTATAATGTAGCAGTTACAGCTCATGCTTTTGTTATAATTTTCTTTATAGTTATACCTATCATAATCGGGGGATTTGGAAACTGGCTTTTGCCCTTAATATTAGGTTGCCCCGATATGGCATTTCCACGCTTAAATAACATAAGATTCTGACTATTGCCCCCTTCCCTAATCTTACTTCTAGTGAGTGGTTTAATTGAAAGAGGAGTGGGCACAGGATGGACCGTATACCCACCTCTTGCCAGGAGTATTGCCCACGCAGGCGGAGCTGTAGACGCCGCAATTTTTTCTCTCCACCTGGCAGGTGCTTCTTCCATTCTAGGCGCAGTAAATTTTATTACAACTGTTGTTAATATACGGGCTGTAGGCATGTCCATAGACCAAGTGCCCTTATTTGTGTGGTCCATCTTAATTACTGTTGTTCTCCTATTACTCTCTCTGCCGATCCTAGCTGGTGCAATTACAATATTATTAACTGACCGAAACCTCAACACATCCTTCTTTGATC
>KO-0349 COI
GACATTATATTTTATTCTTGGTGCATGAGCCGGCGCAGTCGGGACATCACTAAGTGTAATTATCCGTGTAGAATTAGGCCACCCAGGGGGTTTATTAATAGACGACCAGCTTTATAATGTAGCAGTTACAGCTCATGCTTTTATTATAATTTTCTTTATAGTTATGCCTATCATAATCGGAGGATTTGGAAACTGACTTTTACCCTTAATATTAGGTTGCCCCGATATAGCATTTCCGCGCTTAAATAATATAAGATTCTGACTATTGCCCCCTTCCCTAATCTTACTTCTAGTGAGTGGCTTAATTGAAAGAGGAGTGGGCACAGGATGGACCGTATACCCCCCTCTTGCTAGAAGTATTGCCCACGCAGGCGGAGCTGTAGATGCCGCAATTTTTTCTCTCCACCTGGCAGGTGCTTCCTCCATTCTAGGCGCAGTAAATTTTATTACAACTGTTGTTAATATGCGGGCTGTAGGCATGTCCATAGACCAAGTGCCCTTATTTGTGTGGTCCATCTTAATCACTGTTGTTCTCCTATTACTCTCTCTGCCGGTCCTAGCCGGTGCAATTACAATATTATTAACTGACCGGAACCTCAACACATCCTTCTTTGACC
>KO-0350 COI
GACATTATATTTTATTCTTGGTGCATGAGCCGGCGCAGTCGGGACATCACTAAGTGTAATTATCCGTGTAGAATTAGGCCACCCAGGGGGTTTATTAATAGACGACCAGCTTTATAATGTAGCAGTTACAGCTCATGCTTTTATTATAATTTTCTTTATAGTTATGCCTATCATAATCGGAGGATTTGGAAACTGACTTTTACCCTTAATATTAGGTTGCCCCGATATAGCATTTCCGCGCTTAAATAATATAAGATTCTGACTATTGCCCCCTTCCCTAATCTTACTTCTAGTGAGTGGCTTAATTGAAAGAGGAGTGGGCACAGGATGGACCGTATACCCCCCTCTTGCTAGAAGTATTGCCCACGCAGGCGGAGCTGTAGATGCCGCAATTTTTTCTCTCCACCTGGCAGGTGCTTCCTCCATTCTAGGCGCAGTAAATTTTATTACAACTGTTGTTAATATGCGGGCTGTAGGCATGTCCATAGACCAAGTGCCCTTATTTGTGTGGTCCATCTTAATCACTGTTGTTCTCCTATTACTCTCTCTGCCGGTCCTAGCCGGTGCAATTACAATATTATTAACTGACCGGAACCTCAACACATCCTTCTTTGACC
>KO-0351 COI
GACATTATATTTTATTCTTGGTGCATGGGCCGGCGCAGTCGGGACATCACTAAGTGTAATTATCCGTGTAGAATTAGGCCACCCAGGAGGTTTATTAATAGACGACCAACTTTATAATGTAGCAGTTACAGCTCATGCTTTTGTTATAATTTTCTTTATAGTTATACCTATCATAATCGGGGGATTTGGAAACTGGCTTTTGCCCTTAATATTAGGTTGCCCCGATATGGCATTTCCACGCTTAAATAACATAAGATTCTGACTATTGCCCCCTTCCCTAATCTTACTTCTAGTGAGTGGCTTAATTGAAAGAGGAGTGGGCACAGGATGGACCGTATACCCACCTCTTGCCAGGAGTATTGCCCACGCAGGCGGAGCTGTAGACGCCGCAATTTTTTCTCTCCACCTGGCAGGTGCTTCTTCCATTCTAGGCGCAGTAAATTTTATTACAACTGTTGTTAATATACGGGCTGTAGGCATGTCCATAGACCAAGTGCCCTTATTTGTGTGGTCCATCTTAATTACTGTTGTTCTCCTATTACTCTCTCTGCCGGTCCTAGCTGGTGCAATTACAATATTATTAACTGACCGAAACCTCAACACATCCTTCTTTGATC
>KO-0352 COI
GACATTATATTTTATTCTTGGTGCATGGGCTGGGGCAGTTGGGACATCACTAAGTGTAATTATCCGTGTAGAATTAGGCCACCCTGGGGGTTTATTAATAGACGACCAGCTTTATAATGTAGCAGTTACAGCTCATGCTTTTATTATAATTTTCTTTATAGTTATACCTATCATAATCGGGGGATTTGGAAACTGACTTTTACCTTTGACTTTAGGTTGCCCCGATATGGCATTTCCGCGCTTAAATAATATAAGATTCTGGCTATTGCCCCCTTCACTAATCCTACTTCTAGTAAGTGGTTTAATTGAGAGAGGGGTGGGTACAGGGTGAACCGTATACCCCCCTCTTGCCAGGAGTATTGCCCACGCAGGTGGGGCTGTAGATGCCGCAATTTTTTCTCTCCACCTGGCAGGTGCTTCTTCTATTTTAGGTGCAGTAAATTTTATTACAACTGTTATTAACATACGTGCTGCAGGTATGTCTATAGATCAAGTACCATTGTTTGTTTGGTCCATTTTAATCACCGTTGTTCTCCTCTTACTCTCTCTACCAGTACTAGCCGGTGCAATTACAATATTACTAACTGACCGGAACCTCAACACGTCATTCTTTGACC
>KO-0365 COI
GACATTATATTTTATTCTTGGTGCATGGGCCGGCGCAGTCGGGACATCACTAAGTGTAATTATCCGTGTAGAATTAGGCCACCCAGGAGGTTTATTAATAGACGACCAACTTTATAATGTAGCAGTTACAGCTCATGCTTTTGTTATAATTTTCTTTATAGTTATACCTATCATAATCGGAGGATTTGGAAACTGGCTTTTACCCTTAATATTAGGTTGCCCCGATATGGCATTTCCACGCTTAAATAACATAAGATTCTGACTATTGCCCCCTTCCCTAATCTTACTTCTAGTAAGTGGCTTAATTGAAAGAGGAGTGGGCACAGGATGGACCGTATACCCACCTCTTGCCAGGAGTATTGCCCACGCAGGCGGAGCTGTAGATGCCGCAATTTTTTCTCTCCACCTGGCAGGTGCTTCCTCCATTCTAGGCGCAGTAAATTTTATTACAACTGTTGTTAATATACGGGCTGTAGGCATGTCCATAGACCAAGTGCCCTTATTTGTGTGGTCCATCTTAATCACTGTTGTTCTCCTATTACTCTCTCTACCGGTCCTAGCCGGTGCAATTACAATATTATTAACTGACCGGAACCTCAACACATCCTTCTTTGATC
>KO-0367 COI
GACATTATATTTTATTCTTGGTGCATGGGCCGGCGCAGTCGGGACATCACTAAGTGTAATTATCCGTGTAGAATTAGGCCACCCAGGAGGTTTATTAATAGACGACCAACTTTATAATGTAGCAGTTACAGCTCATGCTTTTGTTATAATTTTCTTTATAGTTATACCTATCATAATCGGAGGATTTGGAAACTGGCTTTTACCCTTAATATTAGGTTGCCCCGATATGGCATTTCCACGCTTAAATAACATAAGATTCTGACTATTGCCCCCTTCCCTAATCTTACTTCTAGTGAGTGGCTTAATTGAAAGAGGAGTGGGCACAGGATGGACCGTATACCCACCTCTTGCCAGGAGTATTGCCCACGCAGGCGGAGCTGTAGATGCCGCAATTTTTTCTCTCCACCTGGCAGGTGCTTCCTCCATTCTAGGCGCAGTAAATTTTATTACAACTGTTGTTAATATACGGGCTGTAGGCATGTCCATAGACCAAGTGCCCTTATTTGTGTGGTCCATCTTAATCACTGTTGTTCTCCTATTACTCTCTCTACCGGTCCTAGCCGGTGCAATTACAATATTATTAACTGACCGGAACCTCAACACATCCTTCTTTGATC
>KO-0369 COI
GACATTATATTTTATTCTTGGTGCATGGGCCGGCGCAGTCGGGACATCACTAAGTGTAATTATCCGTGTAGAATTAGGCCACCCAGGAGGTTTATTAATAGACGACCAACTTTATAATGTAGCAGTTACAGCTCATGCTTTTGTTATAATTTTCTTTATAGTTATACCTATCATAATCGGAGGATTTGGAAACTGGCTTTTACCCTTAATATTAGGTTGCCCCGATATGGCATTTCCACGCTTAAATAACATAAGATTCTGACTATTGCCCCCTTCCCTAATCTTACTTCTAGTAAGTGGCTTAATTGAAAGAGGAGTGGGCACAGGATGGACCGTATACCCACCTCTTGCCAGGAGTATTGCCCACGCAGGCGGAGCTGTAGATGCCGCAATTTTTTCTCTCCACCTGGCAGGTGCTTCCTCCATTCTAGGCGCAGTAAATTTTATTACAACTGTTGTTAATATACGGGCTGTAGGCATGTCCATAGACCAAGTGCCCTTATTTGTGTGGTCCATCTTAATCACTGTTGTTCTCCTATTACTCTCTCTACCGGTCCTAGCCGGTGCAATTACAATATTATTAACTGACCGGAACCTCAACACATCCTTCTTTGATC
>KO-0370 COI
GACATTATATTTTATTCTTGGTGCATGGGCCGGCGCAGTCGGGACATCACTAAGTGTAATTATCCGTGTAGAATTAGGCCACCCAGGAGGTTTATTAATAGACGACCAACTTTATAATGTAGCAGTTACAGCTCATGCTTTTGTTATAATTTTCTTTATAGTTATACCTATCATAATCGGAGGATTTGGAAACTGGCTTTTACCCTTAATATTAGGTTGCCCCGATATGGCATTTCCACGCTTAAATAACATAAGATTCTGACTATTGCCCCCTTCCCTAATCTTACTTCTAGTAAGTGGCTTAATTGAAAGAGGAGTGGGCACAGGATGGACCGTATACCCACCTCTTGCCAGGAGTATTGCCCACGCAGGCGGAGCTGTAGATGCCGCAATTTTTTCTCTCCACCTGGCAGGTGCTTCCTCCATTCTAGGCGCAGTAAATTTTATTACAACTGTTGTTAATATACGGGCTGTAGGCATGTCCATAGACCAAGTGCCCTTATTTGTGTGGTCCATCTTAATCACTGTTGTTCTCCTATTACTCTCTCTACCGGTCCTAGCCGGTGCAATTACAATATTATTAACTGACCGGAACCTCAACACATCCTTCTTTGATC
>KO-0371 COI
GACATTATATTTTATTCTTGGTGCATGGGCCGGCGCAGTCGGGACATCACTAAGTGTAATTATCCGTGTAGAATTAGGCCACCCAGGAGGTTTATTAATAGACGACCAACTTTATAATGTAGCAGTTACAGCTCATGCTTTTGTTATAATTTTCTTTATAGTTATACCTATCATAATCGGAGGATTTGGAAACTGGCTTTTACCCTTAATATTAGGTTGCCCCGATATGGCATTTCCACGCTTAAATAACATAAGATTCTGACTATTGCCCCCTTCCCTAATCTTACTTCTAGTAAGTGGCTTAATTGAAAGAGGAGTGGGCACAGGATGGACCGTATACCCACCTCTTGCCAGGAGTATTGCCCACGCAGGCGGAGCTGTAGATGCCGCAATTTTTTCTCTCCACCTGGCAGGTGCTTCCTCCATTCTAGGCGCAGTAAATTTTATTACAACTGTTGTTAATATACGGGCTGTAGGCATGTCCATAGACCAAGTGCCCTTATTTGTGTGGTCCATCTTAATCACTGTTGTTCTCCTATTACTCTCTCTACCGGTCCTAGCCGGTGCAATTACAATATTATTAACTGACCGGAACCTCAACACATCCTTCTTTGATC
>KO-0372 COI
GACATTATATTTTATTCTTGGTGCATGGGCCGGCGCAGTCGGGACATCACTAAGTGTAATTATCCGTGTAGAATTAGGCCACCCAGGAGGTTTATTAATAGACGACCAACTTTATAATGTAGCAGTTACAGCTCATGCTTTTGTTATAATTTTCTTTATAGTTATACCTATCATAATCGGAGGATTTGGAAACTGACTTTTACCCTTAATATTAGGTTGCCCCGATATGGCATTTCCACGCTTAAATAACATAAGATTCTGACTATTGCCCCCTTCCCTGATCTTACTTCTAGTGAGTGGCTTAATTGAAAGAGGAGTGGGCACAGGATGGACCGTATACCCACCTCTTGCCAGGAGTATTGCCCACGCAGGCGGAGCTGTAGATGCCGCAATTTTTTCTCTCCACCTGGCAGGTGCTTCCTCCATTCTAGGCGCAGTAAATTTTATTACAACTGTTGTTAATATACGGGCTGTAGGCATGTCCATAGACCAAGTACCCTTATTTGTGTGGTCCATCTTAATCACTGTTGTTCTCCTATTACTCTCTCTACCGGTCCTAGCCGGTGCAATTACAATGTTATTAACTGACCGGAACCTCAACACATCCTTCTTTGATC
>KO-0373 COI
GACATTATATTTTATTCTTGGTGCATGGGCCGGCGCAGTCGGGACATCACTAAGTGTAATTATCCGTGTAGAATTAGGCCACCCAGGAGGTTTATTAATAGACGACCAACTTTATAATGTAGCAGTTACAGCTCATGCTTTTGTTATAATTTTCTTTATAGTTATACCTATCATAATCGGAGGATTTGGAAACTGGCTTTTACCCTTAATATTAGGTTGCCCCGATATGGCATTTCCACGCTTAAATAACATAAGATTCTGACTATTGCCCCCTTCCCTAATCTTACTTCTAGTAAGTGGCTTAATTGAAAGAGGAGTGGGCACAGGATGGACCGTATACCCACCTCTTGCCAGGAGTATTGCCCACGCAGGCGGAGCTGTAGATGCCGCAATTTTTTCTCTCCACCTGGCAGGTGCTTCCTCCATTCTAGGCGCAGTAAATTTTATTACAACTGTTGTTAATATACGGGCTGTAGGCATGTCCATAGACCAAGTGCCCTTATTTGTGTGGTCCATCTTAATCACTGTTGTTCTCCTATTACTCTCTCTACCGGTCCTAGCCGGTGCAATTACAATATTATTAACTGACCGGAACCTCAACACATCCTTCTTTGATC
>KO-0374 COI
GACATTATATTTTATTCTTGGTGCATGGGCCGGCGCAGTCGGGACATCACTAAGTGTAATTATCCGTGTAGAATTAGGCCACCCAGGAGGTTTATTAATAGACGACCAACTTTATAATGTAGCAGTTACAGCTCATGCTTTTGTTATAATTTTCTTTATAGTTATACCTATCATAATCGGAGGATTTGGAAACTGGCTTTTACCCTTAATATTAGGTTGCCCCGATATGGCATTTCCACGCTTAAATAACATAAGATTCTGACTATTGCCCCCTTCCCTAATCTTACTTCTAGTAAGTGGCTTAATTGAAAGAGGAGTGGGCACAGGATGGACCGTATACCCACCTCTTGCCAGGAGTATTGCCCACGCAGGCGGAGCTGTAGATGCCGCAATTTTTTCTCTCCACCTGGCAGGTGCTTCCTCCATTCTAGGCGCAGTAAATTTTATTACAACTGTTGTTAATATACGGGCTGTAGGCATGTCCATAGACCAAGTGCCCTTATTTGTGTGGTCCATCTTAATCACTGTTGTTCTCCTATTACTCTCTCTACCGGTCCTAGCCGGTGCAATTACAATATTATTAACTGACCGGAACCTCAACACATCCTTCTTTGATC
>KO-0375 COI
GACATTATATTTTATTCTTGGTGCATGGGCTGGGGCAGTTGGGACATCACTAAGTGTAATTATCCGTGTAGAATTAGGCCACCCTGGGGGTTTATTAATAGACGACCAGCTTTATAATGTAGCAGTTACAGCTCATGCTTTTATTATAATTTTCTTTATAGTTATACCTATCATAATCGGGGGATTTGGAAACTGACTTTTACCTTTGACTTTAGGTTGCCCCGATATGGCATTTCCGCGCTTAAATAATATAAGATTCTGGCTATTGCCCCCTTCACTAATCCTACTTCTAGTAAGTGGTTTAATTGAGAGAGGGGTGGGTACAGGGTGAACCGTATACCCCCCTCTTGCCAGGAGTATTGCCCACGCAGGTGGGGCTGTAGATGCCGCAATTTTTTCTCTCCACCTGGCAGGTGCTTCTTCTATTTTAGGTGCAGTAAATTTTATTACAACTGTTATTAACATACGTGCTGCAGGTATGTCTATAGATCAAGTACCATTGTTTGTTTGGTCCATTTTAATCACCGTTGTTCTCCTCTTACTCTCTCTACCAGTACTAGCCGGTGCAATTACAATATTACTAACTGACCGGAACCTCAACACGTCATTCTTTGACC
>KO-0376 COI
GACATTATATTTTATTCTTGGTGCATGGGCCGGCGCAGTCGGGACATCACTAAGTGTAATTATCCGTGTAGAATTAGGCCACCCAGGAGGTTTATTAATAGACGACCAACTTTATAATGTAGCAGTTACAGCTCATGCTTTTGTTATAATTTTCTTTATAGTTATACCTGTCATAATCGGGGGATTTGGAAACTGGCTTTTGCCCTTAATATTAGGTTGCCCCGATATGGCATTTCCACGCTTAAATAACATAAGATTCTGACTATTGCCCCCTTCCCTAATCTTACTTCTAGTGAGTGGCTTAATTGAAAGAGGAGTGGGCACAGGATGGACCGTATACCCACCTCTTGCCGGGAGTATTGCCCACGCAGGCGGAGCTGTAGACGCCGCAATTTTTTCTCTCCACCTGGCAGGTGCTTCCTCCATTCTAGGCGCAGTAAATTTTATTACAACTGTTGTTAATATACGGGCTGTAGGCATGTCCATAGACCAAGTGCCCTTATTTGTGTGGTCCATCTTAATCACTGTTGTTCTCCTATTACTCTCTCTGCCGGTCCTAGCTGGTGCAATTACAATATTATTAACTGACCGAAACCTCAACACATCCTTCTTTGATC
>KO-0377 COI
GACATTATATTTTATTCTTGGTGCATGGGCTGGGGCAGTTGGGACATCACTAAGTGTAATTATCCGTGTAGAATTAGGCCACCCTGGGGGTTTATTAATAGACGACCAGCTTTATAATGTAGCAGTTACAGCTCATGCTTTTATTATAATTTTCTTTATAGTTATACCTATCATAATCGGGGGATTTGGAAACTGACTTTTACCTTTGACTTTAGGTTGCCCCGATATGGCATTTCCGCGCTTAAATAATATAAGATTCTGGCTATTGCCCCCTTCACTAATCCTACTTCTAGTAAGTGGTTTAATTGAGAGAGGGGTGGGTACAGGGTGAACCGTATACCCCCCTCTTGCCAGGAGTATTGCCCACGCAGGTGGGGCTGTAGATGCCGCAATTTTTTCTCTCCACCTGGCAGGTGCTTCTTCTATTTTAGGTGCAGTAAATTTTATTACAACTGTTATTAACATACGTGCTGCAGGTATGTCTATAGATCAAGTACCATTGTTTGTTTGGTCCATTTTAATCACCGTTGTTCTCCTCTTACTCTCTCTACCAGTACTAGCCGGTGCAATTACAATATTACTAACTGACCGGAACCTCAACACGTCATTCTTTGACC
>KO-0378 COI
GACATTATATTTTATTCTTGGTGCATGGGCTGGGGCAGTTGGGACATCACTAAGTGTAATTATCCGTGTAGAATTAGGCCACCCTGGGGGTTTATTAATAGACGACCAGCTTTATAATGTAGCAGTTACAGCTCATGCTTTTATTATAATTTTCTTTATAGTTATACCTATCATAATCGGGGGATTTGGAAACTGACTTTTACCTTTGACTTTAGGTTGCCCCGATATGGCATTTCCGCGCTTAAATAATATAAGATTCTGGCTATTGCCCCCTTCACTAATCCTACTTCTAGTAAGTGGTTTAATTGAGAGAGGGGTGGGTACAGGGTGAACCGTATACCCCCCTCTTGCCAGGAGTATTGCCCACGCAGGTGGGGCTGTAGATGCCGCAATTTTTTCTCTCCACCTGGCAGGTGCTTCTTCTATTTTAGGTGCAGTAAATTTTATTACAACTGTTATTAACATACGTGCTGCAGGTATGTCTATAGATCAAGTACCATTGTTTGTTTGGTCCATTTTAATCACCGTTGTTCTCCTCTTACTCTCTCTACCAGTACTAGCCGGTGCAATTACAATATTACTAACTGACCGGAACCTCAACACGTCATTCTTTGACC
>KO-0379 COI
AACACTATATTTTATTCTTGGTGCATGAGCTGGGGCAGTTGGAACATCCCTAAGAGTAATTATTCGTGTAGAACTGGGACACCCCGGAGGCTTAATAATAGATGACCAGATTTATAATGTAGCAGTTACAGCCCATGCTTTTATTATAATTTTCTTTATAGTTATACCTATTATAATCGGAGGTTTTGGAAATTGACTTTTACCTTTAACCCTAGGCTGCCCCGATATAGCATTTCCACGTTTAAATAATATAAGATTCTGATTACTCCCTCCCTCTCTAATCTTACTCCTAGTTAGGGGGTTAATTGAAAGAGGAGTAGGTACAGGATGGACCGTATATCCACCCCTTGCTAGAAATATTGCCCACGCAGGTGGGGCTGTAGATGCTGCAATTTTCTCCCTTCATTTAGCAGGAGCTTCTTCTATTTTAGGTGCAGTAAACTTTATTACAACTGTTATCAATATACGAGCTACAGGTATATCAATAGACCAGGTACCTTTGTTTGTTTGATCTATTTTAATTACTGTTGTCTTACTTCTTCTCTCTCTACCAGTGTTAGCCGGTGCAATCACAATACTTTTAACAGACCGAAATCTTAACACGTCATTCTTCGATC
>KO-0380 COI
GACATTATATTTTATTCTTGGTGCATGGGCTGGGGCAGTTGGGACATCACTAAGTGTAATTATCCGTGTAGAATTAGGCCACCCTGGGGGTTTATTAATAGACGACCAGCTTTATAATGTAGCAGTTACAGCTCATGCTTTTATTATAATTTTCTTTATAGTTATACCTATCATAATCGGGGGATTTGGAAACTGACTTTTACCTTTGACTTTAGGTTGCCCCGATATGGCATTTCCGCGCTTAAATAATATAAGATTCTGGCTATTGCCCCCTTCACTAATCCTACTTCTAGTAAGTGGTTTAATTGAGAGAGGGGTGGGTACAGGGTGAACCGTATACCCCCCTCTTGCCAGGAGTATTGCCCACGCAGGTGGGGCTGTAGATGCCGCAATTTTTTCTCTCCACCTGGCAGGTGCTTCTTCTATTTTAGGTGCAGTAAATTTTATTACAACTGTTATTAACATACGTGCTGCAGGTATGTCTATAGATCAAGTACCATTGTTTGTTTGGTCCATTTTAATCACCGTTGTTCTCCTCTTACTCTCTCTACCAGTACTAGCCGGTGCAATTACAATATTACTAACTGACCGGAACCTCAACACGTCATTCTTTGACC
>KO-0382 COI
GACATTATATTTTATTCTTGGTGCATGGGCCGGCGCAGTCGGGACATCACTAAGTGTAATTATCCGTGTAGAATTAGGCCACCCAGGAGGTTTATTAATAGACGACCAACTTTATAATGTAGCAGTTACAGCTCATGCTTTTGTTATAATTTTCTTTATAGTTATACCTATCATAATCGGGGGATTTGGAAACTGGCTTTTGCCCTTAATATTAGGTTGCCCCGATATGGCATTTCCACGCTTAAATAACATAAGATTCTGACTATTGCCCCCTTCCCTAATCTTACTTCTAGTGAGTGGCTTAATTGAAAGAGGAGTGGGCACAGGATGGACCGTATACCCACCTCTTGCCAGGAGTATTGCCCACGCAGGCGGAGCTGTAGACGCCGCAATTTTTTCTCTCCACCTGGCAGGTGCTTCTTCCATTCTAGGCGCAGTAAATTTTATTACAACTGTTGTTAATATACGGGTTGTAGGCATGTCCATAGACCAAGTGCCCTTATTTGTGTGGTCCATCTTAATTACTGTTGTTCTCCTATTACTCTCTCTGCCGATCCTAGCTGGTGCAATTACAATATTATTAACTGACCGAAACCTCAACACATCCTTCTTTGATC
>KO-0383 COI
GACATTATATTTTATTCTTGGTGCATGGGCCGGCGCAGTCGGGACATCACTAAGTGTAATTATCCGTGTAGAATTAGGCCACCCAGGAGGTTTATTAATAGACGACCAACTTTATAATGTAGCAGTTACAGCTCATGCTTTTGTTATAATTTTCTTTATAGTTATACCTATCATAATCGGGGGATTTGGAAACTGGCTTTTGCCCTTAATATTAGGTTGCCCCGATATGGCATTTCCACGCTTAAATAACATAAGATTCTGACTATTGCCCCCTTCCCTAATCTTACTTCTAGTGAGTGGCTTAATTGAAAGAGGAGTGGGCACAGGATGGACCGTATACCCACCTCTTGCCAGGAGTATTGCCCACGCAGGCGGAGCTGTAGACGCCGCAATTTTTTCTCTCCACCTGGCAGGTGCTTCTTCCATTCTAGGCGCAGTAAATTTTATTACAACTGTTGTTAATATACGGGCTGTAGGCATGTCCATAGACCAAGTGCCCTTATTTGTGTGGTCCATCTTAATTACTGTTGTTCTCCTATTACTCTCTCTGCCGGTCCTAGCTGGTGCAATTACAATATTATTAACTGACCGAAACCTCAACACATCCTTCTTTGATC
>KO-0384 COI
GACATTATATTTTATTCTTGGTGCATGGGCCGGCGCAGTCGGGACATCACTAAGTGTAATTATCCGTGTAGAATTAGGCCACCCAGGAGGTTTATTAATAGACGACCAACTTTATAATGTAGCAGTTACAGCTCATGCTTTTGTTATAATTTTCTTTATAGTTATACCTATCATAATCGGGGGATTTGGAAACTGGCTTTTGCCCTTAATATTAGGTTGCCCCGATATGGCATTTCCACGCTTAAATAACATAAGATTCTGACTATTGCCCCCTTCCCTAATCTTACTTCTAGTGAGTGGCTTAATTGAAAGAGGAGTGGGCACAGGATGGACCGTATACCCACCTCTTGCCAGGAGTATTGCCCACGCAGGCGGAGCTGTAGACGCCGCAATTTTTTCTCTCCACCTGGCAGGTGCTTCTTCCATTCTAGGCGCAGTAAATTTTATTACAACTGTTGTTAATATACGGGTTGTAGGCATGTCCATAGACCAAGTGCCCTTATTTGTGTGGTCCATCTTAATTACTGTTGTTCTCCTATTACTCTCTCTGCCGATCCTAGCTGGTGCAATTACAATATTATTAACTGACCGAAACCTCAACACATCCTTCTTTGATC
>KO-0385 COI
GACATTATATTTTATTCTTGGTGCATGGGCCGGCGCAGTCGGGACATCACTAAGTGTAATTATCCGTGTAGAATTAGGCCACCCAGGAGGTTTATTAATAGACGACCAACTTTATAATGTAGCAGTTACAGCTCATGCTTTTGTTATAATTTTCTTTATAGTTATACCTATCATAATCGGGGGATTTGGAAACTGGCTTTTGCCCTTAATATTAGGTTGCCCCGATATGGCATTTCCACGCTTAAATAACATAAGATTCTGACTATTGCCCCCTTCCCTAATCTTACTTCTAGTGAGTGGCTTAATTGAAAGAGGAGTGGGCACAGGATGGACCGTATACCCACCTCTTGCCAGGAGTATTGCCCACGCAGGCGGAGCTGTAGACGCCGCAATTTTTTCTCTCCACCTGGCAGGTGCTTCTTCCATTCTAGGCGCAGTAAATTTTATTACAACTGTTGTTAATATACGGGCTGTAGGCATGTCCATAGACCAAGTGCCCTTATTTGTGTGGTCCATCTTAATTACTGTTGTTCTCCTATTACTCTCTCTGCCGGTCCTAGCTGGTGCAATTACAATATTATTAACTGACCGAAACCTCAACACATCCTTCTTTGATC
>KO-0386 COI
GACATTATATTTTATTCTTGGTGCATGGGCCGGCGCAGTCGGGACATCACTAAGTGTAATTATCCGTGTAGAATTAGGCCACCCAGGAGGTTTATTAATAGACGACCAACTTTATAATGTAGCAGTTACAGCTCATGCTTTTGTTATAATTTTCTTTATAGTTATACCTATCATAATCGGGGGATTTGGAAACTGGCTTTTGCCCTTAATATTAGGTTGCCCCGATATGGCATTTCCACGCTTAAATAACATAAGATTCTGACTATTGCCCCCTTCCCTAATCTTACTTCTAGTGAGTGGCTTAATTGAAAGAGGAGTGGGCACAGGATGGACCGTATACCCACCTCTTGCCAGGAATATTGCCCACGCAGGCGGAGCTGTAGACGCCGCAATTTTTTCTCTCCACCTGGCAGGTGCTTCTTCCATTCTAGGCGCAGTAAATTTTATTACAACTGTTGTTAATATACGGGCTGTAGGCATGTCCATAGACCAAGTGCCCTTATTTGTGTGGTCCATCTTAATTACTGTTGTTCTCCTATTACTCTCTCTGCCGGTCCTAGCTGGTGCAATTACAATATTATTAACTGACCGAAACCTCAACACATCCTTCTTTGATC
>KO-0387 COI
GACATTATATTTTATTCTTGGTGCATGGGCCGGCGCAGTCGGGACATCACTAAGTGTAATTATCCGTGTAGAATTAGGCCACCCAGGAGGTTTATTAATAGACGACCAACTTTATAATGTAGCAGTTACAGCTCATGCTTTTGTTATAATTTTCTTTATAGTTATACCTATCATAATCGGGGGATTTGGAAACTGGCTTTTGCCCTTAATATTAGGTTGCCCCGATATGGCATTTCCACGCTTAAATAACATAAGATTCTGACTATTGCCCCCTTCCCTAATCTTACTTCTAGTGAGTGGCTTAATTGAAAGAGGAGTGGGCACAGGATGGACCGTATACCCACCTCTTGCCAGGAGTATTGCCCACGCAGGCGGAGCTGTAGACGCCGCAATTTTTTCTCTCCACCTGGCAGGTGCTTCTTCCATTCTAGGCGCAGTAAATTTTATTACAACTGTTGTTAATATACGGGTTGTAGGCATGTCCATAGACCAAGTGCCCTTATTTGTGTGGTCCATCTTAATTACTGTTGTTCTCCTATTACTCTCTCTGCCGATCCTAGCTGGTGCAATTACAATATTATTAACTGACCGAAACCTCAACACATCCTTCTTTGATC
>KO-0388 COI
GACATTATATTTTATTCTTGGTGCATGGGCCGGCGCAGTCGGGACATCACTAAGTGTAATTATCCGTGTAGAATTAGGCCACCCAGGAGGTTTATTAATAGACGACCAACTTTATAATGTAGCAGTTACAGCTCATGCTTTTGTTATAATTTTCTTTATAGTTATACCTATCATAATCGGGGGATTTGGAAACTGGCTTTTGCCCTTAATATTAGGTTGCCCCGATATGGCATTTCCACGCTTAAATAACATAAGATTCTGACTATTGCCCCCTTCCCTAATCTTACTTCTAGTGAGTGGCTTAATTGAAAGAGGAGTGGGCACAGGATGGACCGTATACCCACCTCTTGCCAGGAGTATTGCCCACGCAGGCGGAGCTGTAGACGCCGCAATTTTTTCTCTCCACCTGGCAGGTGCTTCTTCCATTCTAGGCGCAGTAAATTTTATTACAACTGTTGTTAATATACGGGTTGTAGGCATGTCCATAGACCAAGTGCCCTTATTTGTGTGGTCCATCTTAATTACTGTTGTTCTCCTATTACTCTCTCTGCCGATCCTAGCTGGTGCAATTACAATATTATTAACTGACCGAAACCTCAACACATCCTTCTTTGATC
>KO-0389 COI
GACATTATATTTTATTCTTGGTGCATGGGCCGGCGCAGTCGGGACATCACTAAGTGTAATTATCCGTGTAGAATTAGGCCACCCAGGAGGTTTATTAATAGACGACCAACTTTATAATGTAGCAGTTACAGCTCATGCTTTTGTTATAATTTTCTTTATAGTTATACCTATCATAATCGGGGGATTTGGAAACTGGCTTTTGCCCTTAATATTAGGTTGCCCCGATATGGCATTTCCACGCTTAAATAACATAAGATTCTGACTATTGCCCCCTTCCCTAATCTTACTTCTAGTGAGTGGCTTAATTGAAAGAGGAGTGGGCACAGGATGGACCGTATACCCACCTCTTGCCAGGAGTATTGCCCACGCAGGCGGAGCTGTAGACGCCGCAATTTTTTCTCTCCACCTGGCAGGTGCTTCTTCCATTCTAGGCGCAGTAAATTTTATTACAACTGTTGTTAATATACGGGTTGTAGGCATGTCCATAGACCAAGTGCCCTTATTTGTGTGGTCCATCTTAATTACTGTTGTTCTCCTATTACTCTCTCTGCCGATCCTAGCTGGTGCAATTACAATATTATTAACTGACCGAAACCTCAACACATCCTTCTTTGATC
>KO-0391 COI
GACATTATATTTTATTCTTGGTGCATGGGCCGGCGCAGTCGGGACATCACTAAGTGTAATTATCCGTGTAGAATTAGGCCACCCAGGAGGTTTATTAATAGACGACCAACTTTATAATGTAGCAGTTACAGCTCATGCTTTTGTTATAATTTTCTTTATAGTTATACCTATCATAATCGGGGGATTTGGAAACTGGCTTTTGCCCTTAATATTAGGTTGCCCCGATATGGCATTTCCACGCTTAAATAACATAAGATTCTGACTATTGCCCCCTTCCCTAATCTTACTTCTAGTGAGTGGCTTAATTGAAAGAGGAGTGGGCACAGGATGGACCGTATACCCACCTCTTGCCAGGAGTATTGCCCACGCAGGCGGAGCTGTAGACGCCGCAATTTTTTCTCTCCACCTGGCAGGTGCTTCTTCCATTCTAGGCGCAGTAAATTTTATTACAACTGTTGTTAATATACGGGCTGTAGGCATGTCCATAGACCAAGTGCCCTTATTTGTGTGGTCCATCTTAATTACTGTTGTTCTCCTATTACTCTCTCTGCCGGTCCTAGCTGGTGCAATTACAATATTATTAACTGACCGAAACCTCAACACATCCTTCTTTGATC
>KO-0392 COI
GACATTATATTTTATTCTTGGTGCATGGGCCGGCGCAGTCGGGACATCACTAAGTGTAATTATCCGTGTAGAATTAGGCCACCCAGGAGGTTTATTAATAGACGACCAACTTTATAATGTAGCAGTTACAGCTCATGCTTTTGTTATAATTTTCTTTATAGTTATACCTATCATAATCGGGGGATTTGGAAACTGGCTTTTGCCCTTAATATTAGGTTGCCCCGATATGGCATTTCCACGCTTAAATAACATAAGATTCTGACTATTGCCCCCTTCCCTAATCTTACTTCTAGTGAGTGGCTTAATTGAAAGAGGAGTGGGCACAGGATGGACCGTATACCCACCTCTTGCCAGGAGTATTGCCCACGCAGGCGGAGCTGTAGACGCCGCAATTTTTTCTCTCCACCTGGCAGGTGCTTCTTCCATTCTAGGCGCAGTAAATTTTATTACAACTGTTGTTAATATACGGGTTGTAGGCATGTCCATAGACCAAGTGCCCTTATTTGTGTGGTCCATCTTAATTACTGTTGTTCTCCTATTACTCTCTCTGCCGATCCTAGCTGGTGCAATTACAATATTATTAACTGACCGAAACCTCAACACATCCTTCTTTGATC
