# Supplementary material for: Genetic Structure of Eudorella emarginata (Peracarida: Cumacea): Effects of Topography and Historical Anoxic Events in the Sea of Japan
Source: Ecol Evol. 2025 Sep 8;15(9):e72098. doi: 10.1002/ece3.72098 (PMC12415349; doi:10.1002/ece3.72098)
Supplement: Supplementary file 1 — Appendix S1: ece372098‐sup‐0001‐AppendixS1.zip. [file ECE3-15-e72098-s001.zip › ece372098-sup-0003-Supinfo3@ITSseq.fas]

>KO-0392
TTTGATCGGGCGATAATCCTTACGCTCGACTAGAGCGGTGGTTGCGCCCYTGTYTTTCGAGGCGAGGCGCTAAATGGGCTTTACGAAGCGGCTCTGTGTCGTACGTCGAAGTGAAAGAATAATGTTGGTCGTGTTGTCGGTTGAAAGTCTCGGTTTGAGGATTGTGTCTGTTGTTTCAACTGAAATAATAGACACGTTAAGATGAAGATCCTAAACTGGTCTCTCACCGCCGCGCCAAAAGTACGATACGGGGGGTTACTGCGCCGATAGAAAAATGTAGTAGAAACTGCCTCCCTATCGTTTATATTGAAAGCGATCTCGACACGGCTTTACATGTTCTTTCTCTATTAGCCCGACCTTGATTCTGGAGAGATTACCCGCCGAACTTAA
>KO-0391
GATCGGGCGATAATCCTTACGCTCGACTAGAGCGGTGGTTGCGCCCTTGTCTTTCGAGGCGAGGCGCTAAATGGGCTTTACGAAGCGGCTCTGTGTCGTACGTCGAAGTGAAAGAATAATGTTGGTCGTGTTGTCGGTTGAAAGTCTCGGTTTGAGGATTGTGTCTGTTGTTTCAACTGAAATAATAGACACGTTAAGATGAAGATCCTAAACTGGTCTCTCACCGCCGCGCCAAAAGTACGATACGGGGGGTTACTGCGCCGATAGAAAAATGTAGTAGAAACTGCCTCCCTATCGTTTATATTGAAAGCGATCTCGACACGGCTTTACATGTTCTTTCTCTATTAGCCCGACCTTGATTCTGGAGAGATTACCCGCCGAACTTAA
>KO-0389
GATCGGGCGATAATCCTTACGCTCGACTAGAGCGGTGGTTGCGCCCTTGTCTTTCGAGGCGAGGCGCTAAATGGGCTTTACGAAGCGGCTCTGTGTCGTACGTCGAAGTGAAAGAATAATGTTGGTCGTGTTGTCGGTTGAAAGTCTCGGTTTGAGGATTGTGTCTGTTGTTTCAACTGAAATAATAGACACGTTAAGATGAAGATCCTAAACTGGTCTCTCACCGCCGCGCCAAAAGTACGATACGGGGGGTTACTGCGCCGATAGAAAAATGTAGTAGAAACTGCCTCCCTATCGTTTATATTGAAAGCGATCTCGACACGGCTTTACATGTTCTTTCTCTATTAGCCCGACCTTGATTCTGGAGAGATTACCCGCCGAACTTAA
>KO-0388
GATCGGGCGATAATCCTTACGCTCGACTAGAGCGGTGGTTGCGCCCTTGTCTTTCGAGGCGAGGCGCTAAATGGGCTTTACGAAGCGGCTCTGTGTCGTACGTCGAAGTGAAAGAATAATGTTGGTCGTGTTGTCGGTTGAAAGTCTCGGTTTGAGGATTGTGTCTGTTGTTTCAACTGAAATAATAGACACGTTAAGATGAAGATCCTAAACTGGTCTCTCACCGCCGCGCCAAAAGTACGATACGGGGGGTTACTGCGCCGATAGAAAAATGTAGTAGAAACTGCCTCCCTATCGTTTATATTGAAAGCGATCTCGACACGGCTTTACATGTTCTTTCTCTATTAGCCCGACCTTGATTCTGGAGAGATTACCCGCCGAACTTAA
>KO-0387
GATCGGGCGATAATCCTTACGCTCGACTAGAGCGGTGGTTGCGCCCTTGTCTTTCGAGGCGAGGCGCTAAATGGGCTTTACGAAGCGGCTCTGTGTCGTACGTCGAAGTGAAAGAATAATGTTGGTCGTGTTGTCGGTTGAAAGTCTCGGTTTGAGGATTGTGTCTGTTGTTTCAACTGAAATAATAGACACGTTAAGATGAAGATCCTAAACTGGTCTCTCACCGCCGCGCCAAAAGTACGATACGGGGGGTTACTGCGCCGATAGAAAAATGTAGTAGAAACTGCCTCCCTATCGTTTATATTGAAAGCGATCTCGACACGGCTTTACATGTTCTTTCTCTATTAGCCCGACCTTGATTCTGGAGAGATTACCCGCCGAACTTAA
>KO-0386
GATCGGGCGATAATCCTTACGCTCGACTAGAGCGGTGGTTGCGCCCTTGTCTTTCGAGGCGAGGCGCTAAATGGGCTTTACGAAGCGGCTCTGTGTCGTACGTCGAAGTGAAAGAATAATGTTGGTCGTGTTGTCGGTTGAAAGTCTCGGTTTGAGGATTGTGTCTGTTGTTTCAACTGAAATAATAGACACGTTAAGATGAAGATCCTAAACTGGTCTCTCACCGCCGCGCCAAAAGTACGATACGGGGGGTTACTGCGCCGATAGAAAAATGTAGTAGAAACTGCCTCCCTATCGTTTATATTGAAAGCGATCTCGACACGGCTTTACATGTTCTTTCTCTATTAGCCCGACCTTGATTCTGGAGAGATTACCCGCCGAACTTAA
>KO-0385
GATCGGGCGATAATCCTTACGCTCGACTAGAGCGGTGGTTGCGCCCTTGTCTTTCGAGGCGAGGCGCTAAATGGGCTTTACGAAGCGGCTCTGTGTCGTACGTCGAAGTGAAAGAATAATGTTGGTCGTGTTGTCGGTTGAAAGTCTCGGTTTGAGGATTGTGTCTGTTGTTTCAACTGAAATAATAGACACGTTAAGATGAAGATCCTAAACTGGTCTCTCACCGCCGCGCCAAAAGTACGATACGGGGGGTTACTGCGCCGATAGAAAAATGTAGTAGAAACTGCCTCCCTATCGTTTATATTGAAAGCGATCTCGACACGGCTTTACATGTTCTTTCTCTATTAGCCCGACCTTGATTCTGGAGAGATTACCCGCCGAACTTAA
>KO-0384
CGATAATCCTTACGCTCGACTAGAGCGGTGGTTGCGCCCTTGTCTTTCGAGGCGAGGCGCTAAATGGGCTTTACGAAGCGGCTCTGTGTCGTACGTCGAAGTGAAAGAATAATGTTGGTCGTGTTGTCGGTTGAAAGTCTCGGTTTGAGGATTGTGTCTGTTGTTTCAACTGAAATAATAGACACGTTAAGATGAAGATCCTAAACTGGTCTCTCACCGCCGCGCCAAAAGTACGATACGGGGGGTTACTGCGCCGATAGAAAAATGTAGTAGAAACTGCCTCCCTATCGTTTATATTGAAAGCGATCTCGACACGGCTTTACATGTTCTTTCTCTATTAGCCCGACCTTGATTCTGGAGAGATTACCCGCCGAACTTAA
>KO-0383
GATCGGGCGATAATCCTTACGCTCGACTAGAGCGGTGGTTGCGCCCTTGTCTTTCGAGGCGAGGCGCTAAATGGGCTTTACGAAGCGGCTCTGTGTCGTACGTCGAAGTGAAAGAATAATGTTGGTCGTGTTGTCGGTTGAAAGTCTCGGTTTGAGGATTGTGTCTGTTGTTTCAACTGAAATAATAGACACGTTAAGATGAAGATCCTAAACTGGTCTCTCACCGCCGCGCCAAAAGTACGATACGGGGGGTTACTGCGCCGATAGAAAAATGTAGTAGAAACTGCCTCCCTATCGTTTATATTGAAAGCGATCTCGACACGGCTTTACATGTTCTTTCTCTATTAGCCCGACCTTGATTCTGGAGAGATTACCCGCCGAACTTAA
>KO-0382
GATCGGGCGATAATCCTTACGCTCGACTAGAGCGGTGGTTGCGCCCTTGTCTTTCGAGGCGAGGCGCTAAATGGGCTTTACGAAGCGGCTCTGTGTCGTACGTCGAAGTGAAAGAATAATGTTGGTCGTGTTGTCGGTTGAAAGTCTCGGTTTGAGGATTGTGTCTGTTGTTTCAACTGAAATAATAGACACGTTAAGATGAAGATCCTAAACTGGTCTCTCACCGCCGCGCCAAAAGTACGATACGGGGGGTTACTGCGCCGATAGAAAAATGTAGTAGAAACTGCCTCCCTATCGTTTATATTGAAAGCGATCTCGACACGGCTTTACATGTTCTTTCTCTATTAGCCCGACCTTGATTCTGGAGAGATTACCCGCCGAACTTAA
>KO-0379
GTTTGATCGGGCGATAATCCTTACGCTCAACTATTGGTTGAGCGGTGGTTGCGCCCTTGTCTTTCGAGGCGAGGCGCTAAATGGGCTTTACGAAGCGGCTCTGTGTCGTACGTCGAAGTGAAAAAGAATGTTGGTCGTGTCGTCGGTAGAAGTCAGTTTGAGGATTGTGTTTGTTTCTCCAAAGGAATAATCATGAAGATGAATATCCCAGACTGGTCTCTTGCCGCCGCGCCAAAAGTACGATACGGGGGGTTACTGCGCCGATAGAAAAATGTAGTAGACTGCCTCCCTATCGTTTATGTTGAAAGCGATCTCGACACGGCTTTACATGTTCTTTCTCTATTAGCCCGACCTTGATTCTGGAGAGATTACCCGCCGAACTTAA
>KO-0376
TTTGATCGGGCGATAATCCTTACGCTCGACTAGAGCGGTGGTTGCGCCCTTGTCTTTCGAGGCGAGGCGCTAAATGGGCTTTACGAAGCGGCTCTGTGTCGTACGTCGAAGTGAAAGAATAATGTTGGTCRTGTTGTCGGTTGAAAGTCTCGGTTTGAGGATTGTGTCTTCTGTTGTTTCAACTGAAATAATAATAGACACGTTAAGATGAAGATCCTAAACTGGTCTCTCACCGCCGCGCCAAAAGTACGATACGGGGGGTTACTGCGCCGATAGAAAAATGTAGTAGAAACTGCCTCCCTATCGTTTATATTGAAAGCGATCTCGACACGGCTTTACATGTTCTTTCTCTATTAGCCCGACCTTGATTCTGGAGAGATTACCCGCCGAACTTAA
>KO-0374
GATCGGGCGATAATCCTTACGCTCGACTAGAGCGGTGGTTGCGCCCTTGTCCTTCGAGGCGAGGCGCTAAATGGGCTTTACGAAGCGGCTCTGTGTCGTACGTCGAAGTGAAAGAATAATGTTGGTCGTGTTGTCGGTTGAAAGTCTCAGTTTGAGGATTGTTTGTTGTTTCAACTGAAATAATAGACATTAAGATGAAGATCCTAGACTGGTCTCTCACCGCCGCGCCAAAAGTACGATACGGGGGGTTACTGCGCCGATAGAAAAATGTAGTAGAAACTGCCTCCCTATCGTTTATATTGAAAGCGATGTCGACACGGCTTTACATGTTCTTTCTCTATTAGCCCGACCTTGATTCTGGAGAGATTACCCGCCGAACTTAA
>KO-0373
GATCGGGCGATAATCCTTACGCTCGACTAGAGCGGTGGTTGCGCCCTTGTCCTTCGAGGCGAGGCGCTAAATGGGCTTTACGAAGCGGCTCTGTGTCGTACGTCGAAGTGAAAGAATAATGTTGGTCGTGTTGTCGGTTGAAAGTCTCAGTTTGAGGATTGTTTGTTGTTTCAACTGAAATAATAGACATTAAGATGAAGATCCTAGACTGGTCTCTCACCGCCGCGCCAAAAGTACGATACGGGGGGTTACTGCGCCGATAGAAAAATGTAGTAGAAACTGCCTCCCTATCGTTTATATTGAAAGCGATGTCGACACGGCTTTACATGTTCTTTCTCTATTAGCCCGACCTTGATTCTGGAGAGATTACCCGCCGAACTTAA
>KO-0372
GATCGGGCGATAATCCTTACGCTCGACTAGAGCGGTGGTTGCGCCCTTGTCCTTCGAGGCGAGGCGCTAAATGGGCTTTACGAAGCGGCTCTGTGTCGTACGTCGAAGTGAAAGAATAATGTTGGTCGTGTTGTCGGTTGAAAGTCTCAGTTTGAGGATTGTTTGTTGTTTCAACTGAAATAATAGACATTAAGATGAAGATCCTAGACTGGTCTCTCACCGCCGCGCCAAAAGTACGATACGGGGGGTTACTGCGCCGATAGAAAAATGTAGTAGAAACTGCCTCCCTATCGTTTATATTGAAAGCGATGTCGACACGGCTTTACATGTTCTTTCTCTATTAGCCCGACCTTGATTCTGGAGAGATTACCCGCCGAACTTAA
>KO-0371
GATCGGGCGATAATCCTTACGCTCGACTAGAGCGGTGGTTGCGCCCYTKTCCTTCGAGGCGAGGCGCTAAATGGGCTTTACGAAGCGGCTCTGTGTCGTACGTCGAAGTGAAAGAATAATGTTGGTCGTGTTGTCGGTTGAAAGTCTCAGTTTGAGGATTGTTTGTTGTTTCAACTGAAATAATAGACATTAAGATGAAGATCCTAGACTGGTCTCTCACCGCCGCGCCAAAAGTACGATACGGGGGGTTACTGCGCCGATAGAAAAATGTAGTAGAAACTGCCTCCCTATCGTTTATATTGAAAGCGATGTCGACACGGCTTTACATGTTCTTTCTCTATTAGCCCGACCTTGATTCTGGAGAGATTACCCGCCGAACTTAA
>KO-0370
GATCGGGCGATAATCCTTACGCTCGACTAGAGCGGTGGTTGCGCCCTTGTCCTTCGAGGCGAGGCGCTAAATGGGCTTTACGAAGCGGCTCTGTGTCGTACGTCGAAGTGAAAGAATAATGTTGGTCGTGTTGTCGGTTGAAAGTCTCAGTTTGAGGATTGTTTGTTGTTTCAACTGAAATAATAGACATTAAGATGAAGATCCTAGACTGGTCTCTCACCGCCGCGCCAAAAGTACGATACGGGGGGTTACTGCGCCGATAGAAAAATGTAGTAGAAACTGCCTCCCTATCGTTTATATTGAAAGCGATGTCGACACGGCTTTACATGTTCTTTCTCTATTAGCCCGACCTTGATTCTGGAGAGATTACCCGCCGAACTTAA
>KO-0369
GATCGGGCGATAATCCTTACGCTCGACTAGAGCGGTGGTTGCGCCCTTGTCCTTCGAGGCGAGGCGCTAAATGGGCTTTACGAAGCGGCTCTGTGTCGTACGTCGAAGTGAAAGAATAATGTTGGTCGTGTTGTCGGTTGAAAGTCTCAGTTTGAGGATTGTTTGTTGTTTCAACTGAAATAATAGACATTAAGATGAAGATCCTAGACTGGGCTCTCACCGCCGCGCCAAAAGTACGATACGGGGGGTTACTGCGCCGATAGAAAAATGTAGTAGAAACTGCCTCCCTATCGTTTATATTGAAAGCGATGTCGACACGGCTTTACATGTTCTTTCTCTATTAGCCCGACCTTGATTCTGGAGAGATTACCCGCCGAACTTAA
>KO-0367
GTTTGATCGGGCGATAATCCTTACGCTCGACTAGAGCGGTGGTTGCGCCCTTGTCCTTCGAGGCGAGGCGCTAAATGGGCTTTACGAAGCGGCTCTGTGTCGTACGTCGAAGTGAAAGAATAATGTTGGTCGTGTTGTCGGTTGAAAGTCTCAGTTTGAGGATTGTTTGTTGTTTCAACTGAAATAATAGACATTAAGATGAAGATCCTAGACTGGTCTCTCACCGCCGCGCCAAAAGTACGATACGGGGGGTTACTGCGCCGATAGAAAAATGTAGTAGAAACTGCCTCCCTATCGTTTATATTGAAAGCGATGTCGACACGGCTTTACATGTTCTTTCTCTATTAGCCCGACCTTGATTCTGGAGAGATTACCCGCCGAACTTAA
>KO-0365
GATCGGGCGATAATCCTTACGCTCGACTAGAGCGGTGGTTGCGCCCTTGTCCTTCGAGGCGAGGCGCTAAATGGGCTTTACGAAGCGGCTCTGTGTCGTACGTCGAAGTGAAAGAATAATGTTGGTCGTGTTGTCGGTTGAAAGTCTCAGTTTGAGGATTGTTTGTTGTTTCAACTGAAATAATAGACATTAAGATGAAGATCCTAGACTGGTCTCTCACCGCCGCGCCAAAAGTACGATACGGGGGGTTACTGCGCCGATAGAAAAATGTAGTAGAAACTGCCTCCCTATCGTTTATATTGAAAGCGATGTCGACACGGCTTTACATGTTCTTTCTCTATTAGCCCGACCTTGATTCTGGAGAGATTACCCGCCGAACTTAA
>KO-0349
GATCGGGCGATAATCCTTACGCTCGACTAGAGCGGTGGTTGCGCCCTTGTCTTTCGAGGCGAGGCGCTAAATGGGCTTTACGAAGCGGCTCTGTGTCGTACGTCGAAGTGAAAGAATAATGTTGGTCGTGTTGTCGGTTGAAAGTCTCAGTTTGAGGATTGTGTGTTGTTTCAACTGAAATAATAGACATTAAGATGAAGATCCTAGACTGGTCTCTCACCGCCGCGCCAAAAGTACGATACGGGGGGTTACTGCGCCGATAGAAAAATGTAGTAGAAACTGCCTCCCTATCGTTTATATTGAAAGCGATCTCGACACGGCTTTACATGTTCTTTCTCTATTAGCCCGACCTTGATTCTGGAGAGATTACCCGCCGAACTTAA
>KO-0348
GTTTGATCGGGCGATAATCCTTACGCTCGACTAGAGCGGTGGTTGCGCCCTTGTCTTTCGAGGCGAGGCGCTAAATGGGCTTTACGAAGCGGCTCTGTGTCGTACGTCGAAGTGAAAGAATAATGTTGGTCGTGTTGTCGGTTGAAAGTCTCGGTTTGAGGATTGTGTCTGTTGTTTCAACTGAAATAATAGACACGTTAAGATGAAGATCCTAAACTGGTCTCTCACCGCCGCGCCAAAAGTACGATACGGGGGGTTACTGCGCCGATAGAAAAATGTAGTAGAAACTGCCTCCCTATCGTTTATATTGAAAGCGATCTCGACACGGCTTTACATGTTCTTTCTCTATTAGCCCGACCTTGATTCTGGAGAGATTACCCGCCGAACTTAA
>KO-0344
GTTTGATCGGGCGATAATCCTTACGCTCGACTAGAGCGGTGGTTGCGCCCTTGTCTTTCGAGGCGAGGCGCTAAATGGGCTTTACGAAGCGGCTCTGTGTCGTACGTCGAAGTGAAAGAATAATGTTGGTCGTGTTGTCGGTTGAAAGTCTCAGTTTGAGGATTGTGTGTTGTTTCAACTGAAATAATAGACATTAAGATGAAGATCCTAGACTGGTCTCTCACCGCCGCGCCAAAAGTACGATACGGGGGGTTACTGCGCCGATAGAAAAATGTAGTAGAAACTGCCTCCCTATCGTTTATATTGAAAGCGATCTCGACACGGCTTTACATGTTCTTTCTCTATTAGCCCGACCTTGATTCTGGAGAGATTACCCGCCGAACTTAA
>KO-0343
GTTTGATCGGGCGATAATCCTTACGCTCAACTATTGGTTGAGCGGTGGTTGCGCCCTTGTCTTTCGAGGCGAGGCGCTAAATGGGCTTTACGAAGCGGCTCTGTGTCGTACGTCGAAGTGAAAAAGAATGTTGGTCGTGTCGTCGGTAGAAGTCAGTTTGAGGATTGTGTTTGTTTCTCCAAAGGAATAATCATGAAGATGAATATCCCAGACTGGTCTCTTGCCGCCGCGCCAAAAGTACGATACGGGGGGTTACTGCGCCGATAGAAAAATGTAGTAGACTGCCTCCCTATCGTTTATGTTGAAAGCGATCTCGACACGGCTTTACATGTTCTTTCTCTATTAGCCCGACCTTGATTCTGGAGAGATTACCCGCCGAACTTAA
>KO-0342
GTTTGATCGGGCGATAATCCTTACGCTCAACTATTGGTTGAGCGGTGGTTGCGCCCTTGTCTTTCGAGGCGAGGCGCTAAATGGGCTTTACGAAGCGGCTCTGTGTCGTACGTCGAAGTGAAAAAGAATGTTGGTCGTGTCGTCGGTAGAAGTCAGTTTGAGGATTGTGTTTGTTTCTCCAAAGGAATAATCATGAAGATGAATATCCCAGACTGGTCTCTTGCCGCCGCGCCAAAAGTACGATACGGGGGGTTACTGCGCCGATAGAAAAATGTAGTAGACTGCCTCCCTATCGTTTATGTTGAAAGCGATCTCGACACGGCTTTACATGTTCTTTCTCTATTAGCCCGACCTTGATTCTGGAGAGATTACCCGCCGAACTTAA
>KO-0339
GATCGGGCGATAATCCTTACGCTCGACTAGAGCGGTGGTTGCGCCCTTGTCCTTCGAGGCGAGGCGCTAAATGGGCTTTACGAAGCGGCTCTGTGTCGTACGTCGAAGTGAAAGAATAATGTTGGTCGTGTTGTCGGTTGAAAGTCTCAGTTTGAGGATTGTTTGTTGTTTCAACTGAAATAATAGACATTAAGATGAAGATCCTAGACTGGTCTCTCACCGCCGCGCCAAAAGTACGATACGGGGGGTTACTGCGCCGATAGAAAAATGTAGTAGAAACTGCCTCCCTATCGTTTATATTGAAAGCGATGTCGACACGGCTTTACATGTTCTTTCTCTATTAGCCCGACCTTGATTCTGGAGAGATTACCCGCCGAACTTAA
>KO-0338
GATCGGGCGATAATCCTTACGCTCGACTAGAGCGGTGGTTGCGCCCTTGTCCTTCGAGGCGAGGCGCTAAATGGGCTTTACGAAGCGGCTCTGTGTCGTACGTCGAAGTGAAAGAATAATGTTGGTCGTGTTGTCGGTTGAAAGTCTCAGTTTGAGGATTGTTTGTTGTTTCAACTGAAATAATAGACATTAAGATGAAGATCCTAGACTGGTCTCTCACCGCCGCGCCAAAAGTACGATACGGGGGGTTACTGCGCCGATAGAAAAATGTAGTAGAAACTGCCTCCCTATCGTTTATATTGAAAGCGATGTCGACACGGCTTTACATGTTCTTTCTCTATTAGCCCGACCTTGATTCTGGAGAGATTACCCGCCGAACTTAA
>KO-0337
GATCGGGCGATAATCCTTACGCTCGACTAGAGCGGTGGTTGCGCCCTTGTCCTTCGAGGCGAGGCGCTAAATGGGCTTTACGAAGCGGCTCTGTGTCGTACGTCGAAGTGAAAGAATAATGTTGGTCGTGTTGTCGGTTGAAAGTCTCAGTTTGAGGATTGTTTGTTGTTTCAACTGAAATAATAGACATTAAGATGAAGATCCTAGACTGGTCTCTCACCGCCGCGCCAAAAGTACGATACGGGGGGTTACTGCGCCGATAGAAAAATGTAGTAGAAACTGCCTCCCTATCGTTTATATTGAAAGCGATGTCGACACGGCTTTACATGTTCTTTCTCTATTAGCCCGACCTTGATTCTGGAGAGATTACCCGCCGAACTTAA
>KO-0336
GATCGGGCGATAATCCTTACGCTCGACTAGAGCGGTGGTTGCGCCCTTGTCCTTCGAGGCGAGGCGCTAAATGGGCTTTACGAAGCGGCTCTGTGTCGTACGTCGAAGTGAAAGAATAATGTTGGTCGTGTTGTCGGTTGAAAGTCTCAGTTTGAGGATTGTTTGTTGTTTCAACTGAAATAATAGACATTAAGATGAAGATCCTAGACTGGTCTCTCACCGCCGCGCCAAAAGTACGATACGGGGGGTTACTGCGCCGATAGAAAAATGTAGTAGAAACTGCCTCCCTATCGTTTATATTGAAAGCGATGTCGACACGGCTTTACATGTTCTTTCTCTATTAGCCCGACCTTGATTCTGGAGAGATTACCCGCCGAACTTAA
>KO-0335
GATCGGGCGATAATCCTTACGCTCGACTAGAGCGGTGGTTGCGCCCTTGTCCTTCGAGGCGAGGCGCTAAATGGGCTTTACGAAGCGGCTCTGTGTCGTACGTCGAAGTGAAAGAATAATGTTGGTCGTGTTGTCGGTTGAAAGTCTCAGTTTGAGGATTGTTTGTTGTTTCAACTGAAATAATAGACATTAAGATGAAGATCCTAGACTGGTCTCTCACCGCCGCGCCAAAAGTACGATACGGGGGGTTACTGCGCCGATAGAAAAATGTAGTAGAAACTGCCTCCCTATCGTTTATATTGAAAGCGATGTCGACACGGCTTTACATGTTCTTTCTCTATTAGCCCGACCTTGATTCTGGAGAGATTACCCGCCGAACTTAA
>KO-0334
GATCGGGCGATAATCCTTACGCTCGACTAGAGCGGTGGTTGCGCCCTTGTCCTTCGAGGCGAGGCGCTAAATGGGCTTTACGAAGCGGCTCTGTGTCGTACGTCGAAGTGAAAGAATAATGTTGGTCGTGTTGTCGGTTGAAAGTCTCAGTTTGAGGATTGTTTGTTGTTTCAACTGAAATAATAGACATTAAGATGAAGATCCTAGACTGGTCTCTCACCGCCGCGCCAAAAGTACGATACGGGGGGTTACTGCGCCGATAGAAAAATGTAGTAGAAACTGCCTCCCTATCGTTTATATTGAAAGCGATGTCGACACGGCTTTACATGTTCTTTCTCTATTAGCCCGACCTTGATTCTGGAGAGATTACCCGCCGAACTTAA
>KO-0333
GATCGGGCGATAATCCTTACGCTCGACTAGAGCGGTGGTTGCGCCCTTGTCCTTCGAGGCGAGGCGCTAAATGGGCTTTACGAAGCGGCTCTGTGTCGTACGTCGAAGTGAAAGAATAATGTTGGTCGTGTTGTCGGTTGAAAGTCTCAGTTTGAGGATTGTTTGTTGTTTCAACTGAAATAATAGACATTAAGATGAAGATCCTAGACTGGTCTCTCACCGCCGCGCCAAAAGTACGATACGGGGGGTTACTGCGCCGATAGAAAAATGTAGTAGAAACTGCCTCCCTATCGTTTATATTGAAAGCGATGTCGACACGGCTTTACATGTTCTTTCTCTATTAGCCCGACCTTGATTCTGGAGAGATTACCCGCCGAACTTAA
>KO-0332
GATCGGGCGATAATCCTTACGCTCGACTAGAGCGGTGGTTGCGCCCTTGTCCTTCGAGGCGAGGCGCTAAATGGGCTTTACGAAGCGGCTCTGTGTCGTACGTCGAAGTGAAAGAATAATGTTGGTCGTGTTGTCGGTTGAAAGTCTCAGTTTGAGGATTGTTTGTTGTTTCAACTGAAATAATAGACATTAAGATGAAGATCCTAGACTGGTCTCTCACCGCCGCGCCAAAAGTACGATACGGGGGGTTACTGCGCCGATAGAAAAATGTAGTAGAAACTGCCTCCCTATCGTTTATATTGAAAGCGATGTCGACACGGCTTTACATGTTCTTTCTCTATTAGCCCGACCTTGATTCTGGAGAGATTACCCGCCGAACTTAA
>KO-0330
TTTGATCGGGCGATAATCCTTACGCTCGACTAGAGCGGTGGTTGCGCCCTTGTCCTTCGAGGCGAGGCGCTAAATGGGCTTTACGAAGCGGCTCTGTGTCGTACGTCGAAGTGAAAGAATAATGTTGGTCGTGTTGTCGGTTGAAAGTCTCAGTTTGAGGATTGTTTGTTGTTTCAACTGAAATAATAGACATTAAGATGAAGATCCTAGACTGGTCTCTCACCGCCGCGCCAAAAGTACGATACGGGGGGTTACTGCGCCGATAGAAAAATGTAGTAGAAACTGCCTCCCTATCGTTTATATTGAAAGCGATGTCGACACGGCTTTACATGTTCTTTCTCTATTAGCCCGACCTTGATTCTGGAGAGATTACCCGCCGAACTTAA
>KO-0328
GTTTGATCGGGCGATAATCCTTACGCTCAACTATTGGTTGAGCGGTGGTTGCGCCCTTGTCTTTCGAGGCGAGGCGCTAAATGGGCTTTACGAAGCGGCTCTGTGTCGTACGTCGAAGTGAAAAAGAATGTTGGTCGTGTCGTCGGTAGAAGTCAGTTTGAGGATTGTGTTTGTTTCTCCAAAGGAATAATCATGAAGATGAATATCCCAGACTGGTCTCTTGCCGCCGCGCCAAAAGTACGATACGGGGGGTTACTGCGCCGATAGAAAAATGTAGTAGACTGCCTCCCTATCGTTTATGTTGAAAGCGATCTCGACACGGCTTTACATGTTCTTTCTCTATTAGCCCGACCTTGATTCTGGAGAGATTACCCGCCGAACTTAA
>KO-0326
GTTTGATCGGGCGATAATCCTTACGCTCGACTAGAGCGGTGGTTGCGCCCTTGTCTTTCGAGGCGAGGCGCTAAATGGGCTTTACGAAGCGGCTCTGTGTCGTACGTCGAAGTGAAAGAATAATGTTGGTCGTGTTGTCGGTTGAAAGTCTCGGTTTGAGGATTGTGTCTGTTGTTTCAACTGAAATAATAGACACGTTAAGATGAAGATCCTAAACTGGTCTCTCACCGCCGCGCCAAAAGTACGATACGGGGGGTTACTGCGCCGATAGAAAAATGTAGTAGAAACTGCCTCCCTATCGTTTATATTGAAAGCGATCTCGACACGGCTTTACATGTTCTTTCTCTATTAGCCCGACCTTGATTCTGGAGAGATTACCCGCCGAACTTAA
>KO-0324
GATCGGGCGATAATCCTTACGCTCGACTAGAGCGGTGGTTGCGCCCTTGTCTTTCGAGGCGAGGCGCTAAATGGGCTTTACGAAGCGGCTCTGTGTCGTACGTCGAAGTGAAAGAATAATGTTGGTCGTGTTGTCGGTTGAAAGTCTCGGTTTGAGGATTGTGTCTGTTGTTTCAACTGAAATAATAGACACGTTAAGATGAAGATCCTAAACTGGTCTCTCACCGCCGCGCCAAAAGTACGATACGGGGGGTTACTGCGCCGATAGAAAAATGTAGTAGAAACTGCCTCCCTATCGTTTATATTGAAAGCGATCTCGACACGGCTTTACATGTTCTTTCTCTATTAGCCCGACCTTGATTCTGGAGAGATTACCCGCCGAACTTAA
>KO-0321
GATCGGGCGATAATCCTTACGCTCGACTAGAGCGGTGGTTGCGCCCTTGTCTTTCGAGGCGAGGCGCTAAATGGGCTTTACGAAGCGGCTCTGTGTCGTACGTCGAAGTGAAAGAATAATGTTGGTCGTGTTGTCGGTTGAAAGTCTCGGTTTGAGGATTGTGTCTGTTGTTTCAACTGAAATAATAGACACGTTAAGATGAAGATCCTAAACTGGTCTCTCACCGCCGCGCCAAAAGTACGATACGGGGGGTTACTGCGCCGATAGAAAAATGTAGTAGAAACTGCCTCCCTATCGTTTATATTGAAAGCGATCTCGACACGGCTTTACATGTTCTTTCTCTATTAGCCCGACCTTGATTCTGGAGAGATTACCCGCCGAACTTAA
>KO-0320
GATCGGGCGATAATCCTTACGCTCGACTAGAGCGGTGGTTGCGCCCTTGTCTTTCGAGGCGAGGCGCTAAATGGGCTTTACGAAGCGGCTCTGTGTCGTACGTCGAAGTGAAAGAATAATGTTGGTCGTGTTGTCGGTTGAAAGTCTCGGTTTGAGGATTGTGTCTGTTGTTTCAACTGAAATAATAGACACGTTAAGATGAAGATCCTAAACTGGTCTCTCACCGCCGCGCCAAAAGTACGATACGGGGGGTTACTGCGCCGATAGAAAAATGTAGTAGAAACTGCCTCCCTATCGTTTATATTGAAAGCGATCTCGACACGGCTTTACATGTTCTTTCTCTATTAGCCCGACCTTGATTCTGGAGAGATTACCCGCCGAACTTAA
>KO-0319
GATCGGGCGATAATCCTTACGCTCGACTAGAGCGGTGGTTGCGCCCTTGTCTTTCGAGGCGAGGCGCTAAATGGGCTTTACGAAGCGGCTCTGTGTCGTACGTCGAAGTGAAAGAATAATGTTGGTCGTGTTGTCGGTTGAAAGTCTCGGTTTGAGGATTGTGTCTGTTGTTTCAACTGAAATAATAGACACGTTAAGATGAAGATCCTAAACTGGTCTCTCACCGCCGCGCCAAAAGTACGATACGGGGGGTTACTGCGCCGATAGAAAAATGTAGTAGAAACTGCCTCCCTATCGTTTATATTGAAAGCGATCTCGACACGGCTTTACATGTTCTTTCTCTATTAGCCCGACCTTGATTCTGGAGAGATTACCCGCCGAACTTAA
>KO-0318
GTTTGATCGGGCGATAATCCTTACGCTCGACTAGAGCGGTGGTTGCGCCCTTGTCTTTCGAGGCGAGGCGCTAAATGGGCTTTACGAAGCGGCTCTGTGTCGTACGTCGAAGTGAAAGAATAATGTTGGTCGTGTTGTCGGTTGAAAGTCTCAGTTTGAGGATTGTGTGTTGTTTCAACTGAAATAATAGACATTAAGATGAAGATCCTAGACTGGTCTCTCACCGCCGCGCCAAAAGTACGATACGGGGGGTTACTGCGCCGATAGAAAAATGTAGTAGAAACTGCCTCCCTATCGTTTATATTGAAAGCGATCTCGACACGGCTTTACATGTTCTTTCTCTATTAGCCCGACCTTGATTCTGGAGAGATTACCCGCCGAACTTAA
>KO-0314
GATCGGGCGATAATCCTTACGCTCGACTAGAGCGGTGGTTGCGCCCTTGTCTTTCGAGGCGAGGCGCTAAATGGGCTTTACGAAGCGGCTCTGTGTCGTACGTCGAAGTGAAAGAATAATGTTGGTCGTGTTGTCGGTTGAAAGTCTCAGTTTGAGGATTGTGTGTTGTTTCAACTGAAATAATAGACATTAAGATGAAGATCCTAGACTGGTCTCTCACCGCCGCGCCAAAAGTACGATACGGGGGGTTACTGCGCCGATAGAAAAATGTAGTAGAAACTGCCTCCCTATCGTTTATATTGAAAGCGATCTCGACACGGCTTTACATGTTCTTTCTCTATTAGCCCGACCTTGATTCTGGAGAGATTACCCGCCGAACTTAA
>KO-0313
GATCGGGCGATAATCCTTACGCTCGACTAGAGCGGTGGTTGCGCCCTTGTCTTTCGAGGCGAGGCGCTAAATGGGCTTTACGAAGCGGCTCTGTGTCGTACGTCGAAGTGAAAGAATAATGTTGGTCGTGTTGTCGGTTGAAAGTCTCAGTTTGAGGATTGTGTGTTGTTTCAACTGAAATAATAGACATTAAGATGAAGATCCTAGACTGGTCTCTCACCGCCGCGCCAAAAGTACGATACGGGGGGTTACTGCGCCGATAGAAAAATGTAGTAGAAACTGCCTCCCTATCGTTTATATTGAAAGCGATCTCGACACGGCTTTACATGTTCTTTCTCTATTAGCCCGACCTTGATTCTGGAGAGATTACCCGCCGAACTTAA
>KO-0312
GTTTGATCGGGCGATAATCCTTACGCTCGACTAGAGCGGTGGTTGCGCCCTTGTCTTTCGAGGCGAGGCGCTAAATGGGCTTTACGAAGCGGCTCTGTGTCGTACGTCGAAGTGAAAGAATAATGTTGGTCGTGTTGTCGGTTGAAAGTCTCAGTTTGAGGATTGTGTGTTGTTTCAACTGAAATAATAGACATTAAGATGAAGATCCTAGACTGGTCTCTCACCGCCGCGCCAAAAGTACGATACGGGGGGTTACTGCGCCGATAGAAAAATGTAGTAGAAACTGCCTCCCTATCGTTTATATTGAAAGCGATCTCGACACGGCTTTACATGTTCTTTCTCTATTAGCCCGACCTTGATTCTGGAGAGATTACCCGCCGAACTTAA
>KO-0311
TTTGATCGGGCGATAATCCTTACGCTCGACTAGAGCGGTGGTTGCGCCCTTGTCTTTCGAGGCGAGGCGCTAAATGGGCTTTACGAAGCGGCTCTGTGTCGTACGTCGAAGTGAAAGAATAATGTTGGTCGTGTTGTCGGTTGAAAGTCTCGGTTTGAGGATTGTGTCTGTTGTTTCAACTGAAATAATAGACACGTTAAGATGAAGATCCTAAACTGGTCTCTCACCGCCGCGCCAAAAGTACGATACGGGGGGTTACTGCGCCGATAGAAAAATGTAGTAGAAACTGCCTCCCTATCGTTTATATTGAAAGCGATCTCGACACGGCTTTACATGTTCTTTCTCTATTAGCCCGACCTTGATTCTGGAGAGATTACCCGCCGAACTTAA
>KO-0310
GTTTGATCGGGCGATAATCCTTATGCTCGACTAGAGCGGTGGTTGCGCCCTTGTCTTTCGAGGCGAGGCGCTAAATGGGCTTTACGAAGCGGCTCTGTGTCGTACGTCGAAGTGAAAGAATAATGTTGGTCGTGTCGTCGGTTGAAAGTCAGTTTGAGGATTGTGCTGCTGCGTTGTTTCGACTGAAATAACGCACGCGCGCATCAAGATGAAGATCCTAGACTGGTCTCTCGCCGCCGCGCCAAAAGTACGATACGGGGGGTTACTGCGCCGATAGAAAAATGTAGTAGACTGCCTCCCTATCGTTTATATTGAAAGCGATCTCGACTTTACGGCTTTACATGTTCTTTCTCTATTAGCCCGACCTTGATTCTGGAGAGATTACCCGCCGAACTTAA
>KO-0308
GATCGGGCGATAATCCTTACGCTCGACTAGAGCGGTGGTTGCGCCCTTGTCTTTCGAGGCGAGGCGCTAAATGGGCTTTACGAAGCGGCTCTGTGTCGTACGTCGAAGTGAAAGAATAATGTTGGTCGTGTTGTCGGTTGAAAGTCTCGGTTTGAGGATTGTGTCTGTTGTTTCAACTGAAATAATAGACACGTTAAGATGAAGATCCTAAACTGGTCTCTCACCGCCGCGCCAAAAGTACGATACGGGGGGTTACTGCGCCGATAGAAAAATGTAGTAGAAACTGCCTCCCTATCGTTTATATTGAAAGCGATCTCGACACGGCTTTACATGTTCTTTCTCTATTAGCCCGACCTTGATTCTGGAGAGATTACCCGCCGAACTTAA
>KO-0307
TTTGATCGGGCGATAATCCTTACGCTCGACTAGAGCGGTGGTTGCGCCCTTGTCTTTCGAGGCGAGGCGCTAAATGGGCTTTACGAAGCGGCTCTGTGTCGTACGTCGAAGTGAAAGAATAATGTTGGTCGTGTTGTCGGTTGAAAGTCTCAGTTTGAGGATTGTGTGTTGTTTCAACTGAAATAATAGACATTAAGATGAAGATCCTAGACTGGTCTCTCACCGCCGCGCCAAAAGTACGATACGGGGGGTTACTGCGCCGATAGAAAAATGTAGTAGAAACTGCCTCCCTATCGTTTATATTGAAAGCGATSTCGACACGGCTTTACATGTTCTTTCTCTATTAGCCCGACCTTGATTCTGGAGAGATTACCCGCCGAACTTAA
>KO-0305
GATCGGGCGATAATCCTTACGCTCGACTAGAGCGGTGGTTGCGCCCTTGTCTTTCGAGGCGAGGCGCTAAATGGGCTTTACGAAGCGGCTCTGTGTCGTACGTCGAAGTGAAAGAATAATGTTGGTCGTGTTGTCGGTTGAAAGTCTCAGTTTGAGGATTGTGTGTTGTTTCAACTGAAATAATAGACATTAAGATGAAGATCCTAGACTGGTCTCTCACCGCCGCGCCAAAAGTACGATACGGGGGGTTACTGCGCCGATAGAAAAATGTAGTAGAAACTGCCTCCCTATCGTTTATATTGAAAGCGATCTCGACACGGCTTTACATGTTCTTTCTCTATTAGCCCGACCTTGATTCTGGAGAGATTACCCGCCGAACTTAA
>KO-0302
GTTTGATCGGGCGATAATCCTTACGCTCGACTAGAGCGGTGGTTGCGCCCTTGTCTTTCGAGGCGAGGCGCTAAATGGGCTTTACGAAGCGGCTCTGTGTCGTACGTCGAAGTGAAAGAATAATGTTGGTCGTGTTGTCGGTTGAAAGTCTCGGTTTGAGGATTGTGTCTTCTGTTGTTTCAACTGAAATAATAATAGACACGTTAAGATGAAGATCCTAAACTGGTCTCTCACCGCCGCGCCAAAAGTACGATACGGGGGGTTACTGCGCCGATAGAAAAATGTAGTAGAAACTGCCTCCCTATCGTTTATATTGAAAGCGATCTCGACACGGCTTTACATGTTCTTTCTCTATTAGCCCGACCTTGATTCTGGAGAGATTACCCGCCGAACTTAA
>KO-0301
GTTTGATCGGGCGATAATCCTTACGCTCGACTAGAGCGGTGGTTGCGCCCTTGTCTTTCGAGGCGAGGCGCTAAATGGGCTTTACGAAGCGGCTCTGTGTCGTACGTCGAAGTGAAAGAATAATGTTGGTCGTGTTGTCGGTTGAAAGTCTCGGTTTGAGGATTGTGTCTTCTGTTGTTTCAACTGAAATAATAATAGACACGTTAAGATGAAGATCCTAAACTGGTCTCTCACCGCCGCGCCAAAAGTACGATACGGGGGGTTACTGCGCCGATAGAAAAATGTAGTAGAAACTGCCTCCCTATCGTTTATATTGAAAGCGATCTCGACACGGCTTTACATGTTCTTTCTCTATTAGCCCGACCTTGATTCTGGAGAGATTACCCGCCGAACTTAA
>KO-0298
GATCGGGCGATAATCCTTACGCTCGACTAGAGCGGTGGTTGCGCCCTTGTCTTTCGAGGCGAGGCGCTAAATGGGCTTTACGAAGCGGCTCTGTGTCGTACGTCGAAGTGAAAGAATAATGTTGGTCGTGTTGTCGGTTGAAAGTCTCGGTTTGAGGATTGTGTCTTCTGTTGTTTCAACTGAAATAATAATAGACACGTTAAGATGAAGATCCTAAACTGGTCTCTCACCGCCGCGCCAAAAGTACGATACGGGGGGTTACTGCGCCGATAGAAAAATGTAGTAGAAACTGCCTCCCTATCGTTTATATTGAAAGCGATCTCGACACGGCTTTACATGTTCTTTCTCTATTAGCCCGACCTTGATTCTGGAGAGATTACCCGCCGAACTTAA
>KO-0296
GTTTGATCGGGCGATAATCCTTACGCTCGACTAGAGCGGTGGTTGCGCCCTTGTCTTTCGAGGCGAGGCGCTAAATGGGCTTTACGAAGCGGCTCTGTGTCGTACGTCGAAGTGAAAGAATAATGTTGGTCGTGTTGTCGGTTGAAAGTCTCGGTTTGAGGATTGTGTCTTCTGTTGTTTCAACTGAAATAATAATAGACACGTTAAGATGAAGATCCTAAACTGGTCTCTCACCGCCGCGCCAAAAGTACGATACGGGGGGTTACTGCGCCGATAGAAAAATGTAGTAGAAACTGCCTCCCTATCGTTTATATTGAAAGCGATCTCGACACGGCTTTACATGTTCTTTCTCTATTAGCCCGACCTTGATTCTGGAGAGATTACCCGCCGAACTTAA
>KO-0294
GATCGGGCGATAATCCTTACGCTCGACTAGAGCGGTGGTTGCGCCCTTGTCTTTCGAGGCGAGGCGCTAAATGGGCTTTACGAAGCGGCTCTGTGTCGTACGTCGAAGTGAAAGAATAATGTTGGTCGTGTTGTCGGTTGAAAGTCTCGGTTTGAGGATTGTGTCTTCTGTTGTTTCAACTGAAATAATAATAGACACGTTAAGATGAAGATCCTAAACTGGTCTCTCACCGCCGCGCCAAAAGTACGATACGGGGGGTTACTGCGCCGATAGAAAAATGTAGTAGAAACTGCCTCCCTATCGTTTATATTGAAAGCGATCTCGACACGGCTTTACATGTTCTTTCTCTATTAGCCCGACCTTGATTCTGGAGAGATTACCCGCCGAACTTAA
>KO-0293
GATCGGGCGATAATCCTTACGCTCGACTAGAGCGGTGGTTGCGCCCTTGTCTTTCGAGGCGAGGCGCTAAATGGGCTTTACGAAGCGGCTCTGTGTCGTACGTCGAAGTGAAAGAATAATGTTGGTCGTGTTGTCGGTTGAAAGTCTCAGTTTGAGGATTGTGTGTTGTTTCAACTGAAATAATAGACATTAAGATGAAGATCCTAGACTGGTCTCTCACCGCCGCGCCAAAAGTACGATACGGGGGGTTACTGCGCCGATAGAAAAATGTAGTAGAAACTGCCTCCCTATCGTTTATATTGAAAGCGATCTCGACACGGCTTTACATGTTCTTTCTCTATTAGCCCGACCTTGATTCTGGAGAGATTACCCGCCGAACTTAA
>KO-0290
GATCGGGCGATAATCCTTACGCTCGACTAGAGCGGTGGTTGCGCCCTTGTCTTTCGAGGCGAGGCGCTAAATGGGCTTTACGAAGCGGCTCTGTGTCGTACGTCGAAGTGAAAGAATAATGTTGGTCGTGTTGTCGGTTGAAAGTCTCAGTTTGAGGATTGTGTGTTGTTTCAACTGAAATAATAGACATTAAGATGAAGATCCTAGACTGGTCTCTCACCGCCGCGCCAAAAGTACGATACGGGGGGTTACTGCGCCGATAGAAAAATGTAGTAGAAACTGCCTCCCTATCGTTTATATTGAAAGCGATCTCGACACGGCTTTACATGTTCTTTCTCTATTAGCCCGACCTTGATTCTGGAGAGATTACCCGCCGAACTTAA
>KO-0289
GATCAGGCGATAATCCTTACGCTCGACTAGAGCGGTGGTTGCGCCCTTGTCTTTCGAGGCGAGGCGCTAAATGGGCTTTACGAAGCGGCTCTGTGTCGTACGTCGAAGTGAAAGAATAATGTTGGTCGTGTTGTCGGTTGAAAGTCTCAGTTTGAGGATTGTGTGTTGTTTCAACTGAAATAATAGACATTAAGATGAAGATCCTAGACTGGTCTCTCACCGCCGCGCCAAAAGTACGATACGGGGGGTTACTGCGCCGATAGAAAAATGTAGTAGAAACTGCCTCCCTATCGTTTATATTGAAAGCGATCTCGACACGGCTTTACATGTTCTTTCTCTATTAGCCCGACCTTGATTCTGGAGAGATTACCCGCCGAACTTAA
>KO-0287
TTTGATCGGGCGATAATCCTTACGCTCGACTAGAGCGGTGGTTGCGCCCTTGTCTTTCGAGGCGAGGCGCTAAATGGGCTTTACGAAGCGGCTCTGTGTCGTACGTCGAAGTGAAAGAATAATGTTGGTCGTGTTGTCGGTTGAAAGTCTCAGTTTGAGGATTGTGTGTTGTTTCAACTGAAATAATAGACATTAAGATGAAGATCCTAGACTGGTCTCTCACCGCCGCGCCAAAAGTACGATACGGGGGGTTACTGCGCCGATAGAAAAATGTAGTAGAAACTGCCTCCCTATCGTTTATATTGAAAGCGATCTCGACACGGCTTTACATGTTCTTTCTCTATTAGCCCGACCTTGATTCTGGAGAGATTACCCGCCGAACTTAA
>KO-0281
GATCGGGCGATAATCCTTACGCTCGACTAGAGCGGTGGTTGCGCCCTTGTCTTTCGAGGCGAGGCGCTAAATGGGCTTTACGAAGCGGCTCTGTGTCGTACGTCGAAGTGAAAGAATAATGTTGGTCGTGTTGTCGGTTGAAAGTCTCAGTTTGAGGATTGTGTGTTGTTTCAACTGAAATAATAGACATTAAGATGAAGATCCTAGACTGGTCTCTCACCGCCGCGCCAAAAGTACGATACGGGGGGTTACTGCGCCGATAGAAAAATGTAGTAGAAACTGCCTCCCTATCGTTTATATTGAAAGCGATCTCGACACGGCTTTACATGTTCTTTCTCTATTAGCCCGACCTTGATTCTGGAGAGATTACCCGCCGAACTTAA
>KO-0275
GATCGGGCGATAATCCTTACGCTCGACTAGAGCGGTGGTTGCGCCCTTGTCTTTCGAGGCGAGGCGCTAAATGGGCTTTACGAAGCGGCTCTGTGTCGTACGTCGAAGTGAAAGAATAATGTTGGTCGTGTTGTCGGTTGAAAGTCTCAGTTTGAGGATTGTGTGTTGTTTCAACTGAAATAATAGACATTAAGATGAAGATCCTAGACTGGTCTCTCACCGCCGCGCCAAAAGTACGATACGGGGGGTTACTGCGCCGATAGAAAAATGTAGTAGAAACTGCCTCCCTATCGTTTATATTGAAAGCGATCTCGACACGGCTTTACATGTTCTTTCTCTATTAGCCCGACCTTGATTCTGGAGAGATTACCCGCCGAACTTAA
>KO-0246
GATCGGGCGATAATCCTTACGCTCGACTAGAGCGGTGGTTGCGCCCTTGTCCTTCGAGGCGAGGCGCTAAATGGGCTTTACGAAGCGGCTCTGTGTCGTACGTCGAAGTGAAAGAATAATGTTGGTCGTGTTGTCGGTTGAAAGTCTCAGTTTGAGGATTGTTTGTTGTTTCAACTGAAATAATAGACATTAAGATGAAGATCCTAGACTGGTCTCTCACCGCCGCGCCAAAAGTACGATACGGGGGGTTACTGCGCCGATAGAAAAATGTAGTAGAAACTGCCTCCCTATCGTTTATATTGAAAGCGATGTCGACACGGCTTTACATGTTCTTTCTCTATTAGCCCGACCTTGATTCTGGAGAGATTACCCGCCGAACTTAA
>KO-0245
GATCGGGCGATAATCCTTACGCTCGACTAGAGCGGTGGTTGCGCCCTTGTCCTTCGAGGCGAGGCGCTAAATGGGCTTTACGAAGCGGCTCTGTGTCGTACGTCGAAGTGAAAGAATAATGTTGGTCGTGTTGTCGGTTGAAAGTCTCAGTTTGAGGATTGTTTGTTGTTTCAACTGAAATAATAGACATTAAGATGAAGATCCTAGACTGGTCTCTCACCGCCGCGCCAAAAGTACGATACGGGGGGTTACTGCGCCGATAGAAAAATGTAGTAGAAACTGCCTCCCTATCGTTTATATTGAAAGCGATGTCGACACGGCTTTACATGTTCTTTCTCTATTAGCCCGACCTTGATTCTGGAGAGATTACCCGCCGAACTTAA
>KO-0244
GATCGGGCGATAATCCTTACGCTCGACTAGAGCGGTGGTTGCGCCCTTGTCCTTCGAGGCGAGGCGCTAAATGGGCTTTACGAAGCGGCTCTGTGTCGTACGTCGAAGTGAAAGAATAATGTTGGTCGTGTTGTCGGTTGAAAGTCTCAGTTTGAGGATTGTTTGTTGTTTCAACTGAAATAATAGACATTAAGATGAAGATCCTAGACTGGTCTCTCACCGCCGCGCCAAAAGTACGATACGGGGGGTTACTGCGCCGATAGAAAAATGTAGTAGAAACTGCCTCCCTATCGTTTATATTGAAAGCGATGTCGACACGGCTTTACATGTTCTTTCTCTATTAGCCCGACCTTGATTCTGGAGAGATTACCCGCCGAACTTAA
>KO-0243
GATCGGGCGATAATCCTTACGCTCGACTAGAGCGGTGGTTGCGCCCTTGTCCTTCGAGGCGAGGCGCTAAATGGGCTTTACGAAGCGGCTCTGTGTCGTACGTCGAAGTGAAAGAATAATGTTGGTCGTGTTGTCGGTTGAAAGTCTCAGTTTGAGGATTGTTTGTTGTTTCAACTGAAATAATAGACATTAAGATGAAGATCCTAGACTGGTCTCTCACCGCCGCGCCAAAAGTACGATACGGGGGGTTACTGCGCCGATAGAAAAATGTAGTAGAAACTGCCTCCCTATCGTTTATATTGAAAGCGATGTCGACACGGCTTTACATGTTCTTTCTCTATTAGCCCGACCTTGATTCTGGAGAGATTACCCGCCGAACTTAA
>KO-0242
GATCGGGCGATAATCCTTACGCTCGACTAGAGCGGTGGTTGCGCCCTTGTCCTTCGAGGCGAGGCGCTAAATGGGCTTTACGAAGCGGCTCTGTGTCGTACGTCGAAGTGAAAGAATAATGTTGGTCGTGTTGTCGGTTGAAAGTCTCAGTTTGAGGATTGTTTGTTGTTTCAACTGAAATAATAGACATTAAGATGAAGATCCTAGACTGGTCTCTCACCGCCGCGCCAAAAGTACGATACGGGGGGTTACTGCGCCGATAGAAAAATGTAGTAGAAACTGCCTCCCTATCGTTTATATTGAAAGCGATGTCGACACGGCTTTACATGTTCTTTCTCTATTAGCCCGACCTTGATTCTGGAGAGATTACCCGCCGAACTTAA
>KO-0241
GATCGGGCGATAATCCTTACGCTCGACTAGAGCGGTGGTTGCGCCCTTGTCCTTCGAGGCGAGGCGCTAAATGGGCTTTACGAAGCGGCTCTGTGTCGTACGTCGAAGTGAAAGAATAATGTTGGTCGTGTTGTCGGTTGAAAGTCTCAGTTTGAGGATTGTTTGTTGTTTCAACTGAAATAATAGACATTAAGATGAAGATCCTAGACTGGTCTCTCACCGCCGCGCCAAAAGTACGATACGGGGGGTTACTGCGCCGATAGAAAAATGTAGTAGAAACTGCCTCCCTATCGTTTATATTGAAAGCGATGTCGACACGGCTTTACATGTTCTTTCTCTATTAGCCCGACCTTGATTCTGGAGAGATTACCCGCCGAACTTAA
>KO-0240
GATCGGGCGATAATCCTTACGCTCGACTAGAGCGGTGGTTGCGCCCTTGTCCTTCGAGGCGAGGCGCTAAATGGGCTTTACGAAGCGGCTCTGTGTCGTACGTCGAAGTGAAAGAATAATGTTGGTCGTGTTGTCGGTTGAAAGTCTCAGTTTGAGGATTGTTTGTTGTTTCAACTGAAATAATAGACATTAAGATGAAGATCCTAGACTGGTCTCTCACCGCCGCGCCAAAAGTACGATACGGGGGGTTACTGCGCCGATAGAAAAATGTAGTAGAAACTGCCTCCCTATCGTTTATATTGAAAGCGATGTCGACACGGCTTTACATGTTCTTTCTCTATTAGCCCGACCTTGATTCTGGAGAGATTACCCGCCGAACTTAA
>KO-0238
GATCGGGCGATAATCCTTACGCTCGACTAGAGCGGTGGTTGCGCCCTTGTCCTTCGAGGCGAGGCGCTAAATGGGCTTTACGAAGCGGCTCTGTGTCGTACGTCGAAGTGAAAGAATAATGTTGGTCGTGTTGTCGGTTGAAAGTCTCAGTTTGAGGATTGTTTGTTGTTTCAACTGAAATAATAGACATTAAGATGAAGATCCTAGACTGGTCTCTCACCGCCGCGCCAAAAGTACGATACGGGGGGTTACTGCGCCGATAGAAAAATGTAGTAGAAACTGCCTCCCTATCGTTTATATTGAAAGCGATGTCGACACGGCTTTACATGTTCTTTCTCTATTAGCCCGACCTTGATTCTGGAGAGATTACCCGCCGAACTTAA
>KO-0237
GATCGGGCGATAATCCTTACGCTCGACTAGAGCGGTGGTTGCGCCCTTGTCCTTCGAGGCGAGGCGCTAAATGGGCTTTACGAAGCGGCTCTGTGTCGTACGTCGAAGTGAAAGAATAATGTTGGTCGTGTTGTCGGTTGAAAGTCTCAGTTTGAGGATTGTTTGTTGTTTCAACTGAAATAATAGACATTAAGATGAAGATCCTAGACTGGTCTCTCACCGCCGCGCCAAAAGTACGATACGGGGGGTTACTGCGCCGATAGAAAAATGTAGTAGAAACTGCCTCCCTATCGTTTATATTGAAAGCGATGTCGACACGGCTTTACATGTTCTTTCTCTATTAGCCCGACCTTGATTCTGGAGAGATTACCCGCCGAACTTAA
>KO-0236
GATCGGGCGATAATCCTTACGCTCGACTAGAGCGGTGGTTGCGCCCTTGTCCTTCGAGGCGAGGCGCTAAATGGGCTTTACGAAGCGGCTCTGTGTCGTACGTCGAAGTGAAAGAATAATGTTGGTCGTGTTGTCGGTTGAAAGTCTCAGTTTGAGGATTGTTTGTTGTTTCAACTGAAATAATAGACATTAAGATGAAGATCCTAGACTGGTCTCTCACCGCCGCGCCAAAAGTACGATACGGGGGGTTACTGCGCCGATAGAAAAATGTAGTAGAAACTGCCTCCCTATCGTTTATATTGAAAGCGATGTCGACACGGCTTTACATGTTCTTTCTCTATTAGCCCGACCTTGATTCTGGAGAGATTACCCGCCGAACTTAA
>KO-0235
GATCGGGCGATAATCCTTACGCTCGACTAGAGCGGTGGTTGCGCCCTTGTCCTTCGAGGCGAGGCGCTAAATGGGCTTTACGAAGCGGCTCTGTGTCGTACGTCGAAGTGAAAGAATAATGTTGGTCGTGTTGTCGGTTGAAAGTCTCAGTTTGAGGATTGTTTGTTGTTTCAACTGAAATAATAGACATTAAGATGAAGATCCTAGACTGGTCTCTCACCGCCGCGCCAAAAGTACGATACGGGGGGTTACTGCGCCGATAGAAAAATGTAGTAGAAACTGCCTCCCTATCGTTTATATTGAAAGCGATGTCGACACGGCTTTACATGTTCTTTCTCTATTAGCCCGACCTTGATTCTGGAGAGATTACCCGCCGAACTTAA
>KO-0233
GATCGGGCGATAATCCTTACGCTCGACTAGAGCGGTGGTTGCGCCCTTGTCCTTCGAGGCGAGGCGCTAAATGGGCTTTACGAAGCGGCTCTGTGTCGTACGTCGAAGTGAAAGAATAATGTTGGTCGTGTTGTCGGTTGAAAGTCTCAGTTTGAGGATTGTTTGTTGTTTCAACTGAAATAATAGACATTAAGATGAAGATCCTAGACTGGTCTCTCACCGCCGCGCCAAAAGTACGATACGGGGGGTTACTGCGCCGATAGAAAAATGTAGTAGAAACTGCCTCCCTATCGTTTATATTGAAAGCGATGTCGACACGGCTTTACATGTTCTTTCTCTATTAGCCCGACCTTGATTCTGGAGAGATTACCCGCCGAACTTAA
>KO-0232
GATCGGGCGATAATCCTTACGCTCGACTAGAGCGGTGGTTGCGCCCTTGTCCTTCGAGGCGAGGCGCTAAATGGGCTTTACGAAGCGGCTCTGTGTCGTACGTCGAAGTGAAAGAATAATGTTGGTCGTGTTGTCGGTTGAAAGTCTCAGTTTGAGGATTGTTTGTTGTTTCAACTGAAATAATAGACATTAAGATGAAGATCCTAGACTGGTCTCTCACCGCCGCGCCAAAAGTACGATACGGGGGGTTACTGCGCCGATAGAAAAATGTAGTAGAAACTGCCTCCCTATCGTTTATATTGAAAGCGATGTCGACACGGCTTTACATGTTCTTTCTCTATTAGCCCGACCTTGATTCTGGAGAGATTACCCGCCGAACTTAA
>KO-0231
GATCGGGCGATAATCCTTACGCTCGACTAGAGCGGTGGTTGCGCCCTTGTCCTTCGAGGCGAGGCGCTAAATGGGCTTTACGAAGCGGCTCTGTGTCGTACGTCGAAGTGAAAGAATAATGTTGGTCGTGTTGTCGGTTGAAAGTCTCAGTTTGAGGATTGTTTGTTGTTTCAACTGAAATAATAGACATTAAGATGAAGATCCTAGACTGGTCTCTCACCGCCGCGCCAAAAGTACGATACGGGGGGTTACTGCGCCGATAGAAAAATGTAGTAGAAACTGCCTCCCTATCGTTTATATTGAAAGCGATGTCGACACGGCTTTACATGTTCTTTCTCTATTAGCCCGACCTTGATTCTGGAGAGATTACCCGCCGAACTTAA
>KO-0230
GATCGGGCGATAATCCTTACGCTCGACTAGAGCGGTGGTTGCGCCCTTGTCCTTCGAGGCGAGGCGCTAAATGGGCTTTACGAAGCGGCTCTGTGTCGTACGTCGAAGTGAAAGAATAATGTTGGTCGTGTTGTCGGTTGAAAGTCTCAGTTTGAGGATTGTTTGTTGTTTCAACTGAAATAATAGACATTAAGATGAAGATCCTAGACTGGTCTCTCACCGCCGCGCCAAAAGTACGATACGGGGGGTTACTGCGCCGATAGAAAAATGTAGTAGAAACTGCCTCCCTATCGTTTATATTGAAAGCGATGTCGACACGGCTTTACATGTTCTTTCTCTATTAGCCCGACCTTGATTCTGGAGAGATTACCCGCCGAACTTAA
>KO-0229
GATCGGGCGATAATCCTTACGCTCGACTAGAGCGGTGGTTGCGCCCTTGTCCTTCGAGGCGAGGCGCTAAATGGGCTTTACGAAGCGGCTCTGTGTCGTACGTCGAAGTGAAAGAATAATGTTGGTCGTGTTGTCGGTTGAAAGTCTCAGTTTGAGGATTGTTTGTTGTTTCAACTGAAATAATAGACATTAAGATGAAGATCCTAGACTGGTCTCTCACCGCCGCGCCAAAAGTACGATACGGGGGGTTACTGCGCCGATAGAAAAATGTAGTAGAAACTGCCTCCCTATCGTTTATATTGAAAGCGATGTCGACACGGCTTTACATGTTCTTTCTCTATTAGCCCGACCTTGATTCTGGAGAGATTACCCGCCGAACTTAA
>KO-0228
GATCGGGCGATAATCCTTACGCTCGACTAGAGCGGTGGTTGCGCCCTTGTCCTTCGAGGCGAGGCGCTAAATGGGCTTTACGAAGCGGCTCTGTGTCGTACGTCGAAGTGAAAGAATAATGTTGGTCGTGTTGTCGGTTGAAAGTCTCAGTTTGAGGATTGTTTGTTGTTTCAACTGAAATAATAGACATTAAGATGAAGATCCTAGACTGGTCTCTCACCGCCGCGCCAAAAGTACGATACGGGGGGTTACTGCGCCGATAGAAAAATGTAGTAGAAACTGCCTCCCTATCGTTTATATTGAAAGCGATGTCGACACGGCTTTACATGTTCTTTCTCTATTAGCCCGACCTTGATTCTGGAGAGATTACCCGCCGAACTTAA
>KO-0227
GATCGGGCGATAATCCTTACGCTCGACTAGAGCGGTGGTTGCGCCCTTGTCCTTCGAGGCGAGGCGCTAAATGGGCTTTACGAAGCGGCTCTGTGTCGTACGTCGAAGTGAAAGAATAATGTTGGTCGTGTTGTCGGTTGAAAGTCTCAGTTTGAGGATTGTTTGTTGTTTCAACTGAAATAATAGACATTAAGATGAAGATCCTAGACTGGTCTCTCACCGCCGCGCCAAAAGTACGATACGGGGGGTTACTGCGCCGATAGAAAAATGTAGTAGAAACTGCCTCCCTATCGTTTATATTGAAAGCGATGTCGACACGGCTTTACATGTTCTTTCTCTATTAGCCCGACCTTGATTCTGGAGAGATTACCCGCCGAACTTAA
>KO-0226
GATCGGGCGATAATCCTTACGCTCGACTAGAGCGGTGGTTGCGCCCTTGTCCTTCGAGGCGAGGCGCTAAATGGGCTTTACGAAGCGGCTCTGTGTCGTACGTCGAAGTGAAAGAATAATGTTGGTCGTGTTGTCGGTTGAAAGTCTCAGTTTGAGGATTGTTTGTTGTTTCAACTGAAATAATAGACATTAAGATGAAGATCCTAGACTGGTCTCTCACCGCCGCGCCAAAAGTACGATACGGGGGGTTACTGCGCCGATAGAAAAATGTAGTAGAAACTGCCTCCCTATCGTTTATATTGAAAGCGATGTCGACACGGCTTTACATGTTCTTTCTCTATTAGCCCGACCTTGATTCTGGAGAGATTACCCGCCGAACTTAA
>KO-0225
GATCGGGCGATAATCCTTACGCTCGACTAGAGCGGTGGTTGCGCCCTTGTCCTTCGAGGCGAGGCGCTAAATGGGCTTTACGAAGCGGCTCTGTGTCGTACGTCGAAGTGAAAGAATAATGTTGGTCGTGTTGTCGGTTGAAAGTCTCAGTTTGAGGATTGTTTGTTGTTTCAACTGAAATAATAGACATTAAGATGAAGATCCTAGACTGGTCTCTCACCGCCGCGCCAAAAGTACGATACGGGGGGTTACTGCGCCGATAGAAAAATGTAGTAGAAACTGCCTCCCTATCGTTTATATTGAAAGCGATGTCGACACGGCTTTACATGTTCTTTCTCTATTAGCCCGACCTTGATTCTGGAGAGATTACCCGCCGAACTTAA
>KO-0186
GATCGGGCGATAATCCTTACGCTCGACTAGAGCGGTGGTTGCGCCCTTGTCTTTCGAGGCGAGGCGCTAAATGGGCTTTACGAAGCGGCTCTGTGTCGTACGTCGAAGTGAAAGAATAATGTTGGTCGTGTTGTCGGTTGAAAGTCTCGGTTTGAGGATTGTGTCTGTTGTTTCAACTGAAATAATAGACACGTTAAGATGAAGATCCTAAACTGGTCTCTCACCGCCGCGCCAAAAGTACGATACGGGGGGTTACTGCGCCGATAGAAAAATGTAGTAGAAACTGCCTCCCTATCGTTTATATTGAAAGCGATCTCGACACGGCTTTACATGTTCTTTCTCTATTAGCCCGACCTTGATTCTGGAGAGATTACCCGCCGAACTTAA
>KO-0185
TTGAGATTACCTCCGTTCGTCGGAGGTTTGATCGGGCGATAATCCTTACGCTCGACTAGAGCGGTGGTTGCGCCCTTGTCTTTCGAGGCGAGGCGCTAAATGGGCTTTACGAAGCGGCTCTGTGTCGTACGTCGAAGTGAAAGAATAATGTTGGTCGTGTTGTCGGTTGAAAGTCTCAGTTTGAGGATTGTGTGTTGTTTCAACTGAAATAATAGACATTAAGATGAAGATCCTAGACTGGTCTCTCACCGCCGCGCCAAAAGTACGATACGGGGGGTTACTGCGCCGATAGAAAAATGTAGTAGAAACTGCCTCCCTATCGTTTATATTGAAAGCGATCTCGACACGGCTTTACATGTTCTTTCTCTATTAGCCCGACCTTGATTCTGGAGAGATTACCCGCCGAACTTAA
>KO-0182
TTGAGATTACCTCCGTTCGTCGGAGGTTTGATCGGGCGATAATCCTTACGCTCGACTAGAGCGGTGGTTGCGCCCTTGTCTTTCGAGGCGAGGCGCTAAATGGGCTTTACGAAGCGGCTCTGTGTCGTACGTCGAAGTGAAAGAATAATGTTGGTCGTGTTGTCGGTTGAAAGTCTCGGTTTGAGGATTGTGTCTTCTGTTGTTTCAACTGAAATAATAATAGACACGTTAAGATGAAGATCCTAAACTGGTCTCTCACCGCCGCGCCAAAAGTACGATACGGGGGGTTACTGCGCCGATAGAAAAATGTAGTAGAAACTGCCTCCCTATCGTTTATATTGAAAGCGATCTCGACACGGCTTTACATGTTCTTTCTCTATTAGCCCGACCTTGATTCTGGAGAGATTACCCGCCGAACTTAA
>KO-0181
GTTTGATCGGGCGATAATCCTTACGCTCGACTAGAGCGGTGGTTGCGCCCTTGTCTTTCGAGGCGAGGCGCTAAATGGGCTTTACGAAGCGGCTCTGTGTCGTACGTCGAAGTGAAAGAATAATGTTGGTCGTGTTGTCGGTTGAAAGTCTCGGTTTGAGGATTGTGTCTTCTGTTGTTTCAACTGAAATAATAATAGACACGTTAAGATGAAGATCCTAAACTGGTCTCTCACCGCCGCGCCAAAAGTACGATACGGGGGGTTACTGCGCCGATAGAAAAATGTAGTAGAAACTGCCTCCCTATCGTTTATATTGAAAGCGATCTCGACACGGCTTTACATGTTCTTTCTCTATTAGCCCGACCTTGATTCTGGAGAGATTACCCGCCGAACTTAA
>KO-0174
GATCGGGCGATAATCCTTACGCTCGACTAGAGCGGTGGTTGCGCCCTTGTCCTTCGAGGCGAGGCGCTAAATGGGCTTTACGAAGCGGCTCTGTGTCGTACGTCGAAGTGAAAGAATAATGTTGGTCGTGTTGTCGGTTGAAAGTCTCAGTTTGAGGATTGTTTGTTGTTTCAACTGAAATAATAGACATTAAGATGAAGATCCTAGACTGGTCTCTCACCGCCGCGCCAAAAGTACGATACGGGGGGTTACTGCGCCGATAGAAAAATGTAGTAGAAACTGCCTCCCTATCGTTTATATTGAAAGCGATGTCGACACGGCTTTACATGTTCTTTCTCTATTAGCCCGACCTTGATTCTGGAGAGATTACCCGCCGAACTTAA
>KO-0171
GTTTGATCGGGCGATAATCCTTACGCTCGACTAGAGCGGTGGTTGCGCCCTTGTCCTTYGAGGCGAGGCGCTAAATGGGCTTTACGAAGCGGCTCTGTGTCGTACGTCGAAGTGAAAGAATAATGTTGGTCGTGTTGTCGGTTGAAAGTCTCAGTTTGAGGATTGTTTGTTGTTTCAACTGAAATAATAGACATTAAGATGAAGATCCTAGACTGGTCTCTCACCGCCGCGCCAAAAGTACGATACGGGGGGTTACTGCGCCGATAGAAAAATGTAGTAGAAACTGCCTCCCTATCGTTTATATTGAAAGCGATGTCGACACGGCTTTACATGTTCTTTCTCTATTAGCCCGACCTTGATTCTGGAGAGATTACCCGCCGAACTTAA
>KO-0170
GATCGGGCGATAATCCTTACGCTCGACTAGAGCGGTGGTTGCGCCCTTGTCCTTCGAGGCGAGGCGCTAAATGGGCTTTACGAAGCGGCTCTGTGTCGTACGTCGAAGTGAAAGAATAATGTTGGTCGTGTTGTCGGTTGAAAGTCTCAGTTTGAGGATTGTTTGTTGTTTCAACTGAAATAATAGACATTAAGATGAAGATCCTAGACTGGTCTCTCACCGCCGCGCCAAAAGTACGATACGGGGGGTTACTGCGCCGATAGAAAAATGTAGTAGAAACTGCCTCCCTATCGTTTATATTGAAAGCGATGTCGACACGGCTTTACATGTTCTTTCTCTATTAGCCCGACCTTGATTCTGGAGAGATTACCCGCCGAACTTAA
>KO-0169
GATCGGGCGATAATCCTTACGCTCGACTAGAGCGGTGGTTGCGCCCTTGTCCTTCGAGGCGAGGCGCTAAATGGGCTTTACGAAGCGGCTCTGTGTCGTACGTCGAAGTGAAAGAATAATGTTGGTCGTGTTGTCGGTTGAAAGTCTCAGTTTGAGGATTGTTTGTTGTTTCAACTGAAATAATAGACATTAAGATGAAGATCCTAGACTGGTCTCTCACCGCCGCGCCAAAAGTACGATACGGGGGGTTACTGCGCCGATAGAAAAATGTAGTAGAAACTGCCTCCCTATCGTTTATATTGAAAGCGATGTCGACACGGCTTTACATGTTCTTTCTCTATTAGCCCGACCTTGATTCTGGAGAGATTACCCGCCGAACTTAA
>KO-0168
GTTTGATCGGGCGATAATCCTTACGCTCGACTAGAGCGGTGGTTGCGCCCTTGTCCTTCGAGGCGAGGCGCTAAATGGGCTTTACGAAGCGGCTCTGTGTCGTACGTCGAAGTGAAAGAATAATGTTGGTCGTGTTGTCGGTTGAAAGTCTCAGTTTGAGGATTGTTTGTTGTTTCAACTGAAATAATAGACATTAAGATGAAGATCCTAGACTGGKCTCTCACCGCCGCGCCAAAAGTACGATACGGGGGGTTACTGCGCCGATAGAAAAATGTAGTAGAAACTGCCTCCCTATCGTTTATATTGAAAGCGATGTCGACACGGCTTTACATGTTCTTTCTCTATTAGCCCGACCTTGATTCTGGAGAGATTACCCGCCGAACTTAA
>KO-0166
GATCGGGCGATAATCCTTACGCTCGACTAGAGCGGTGGTTGCGCCCTTGTCCTTCGAGGCGAGGCGCTAAATGGGCTTTACGAAGCGGCTCTGTGTCGTACGTCGAAGTGAAAGAATAATGTTGGTCGTGTTGTCGGTTGAAAGTCTCAGTTTGAGGATTGTTTGTTGTTTCAACTGAAATAATAGACATTAAGATGAAGATCCTAGACTGGTCTCTCACCGCCGCGCCAAAAGTACGATACGGGGGGTTACTGCGCCGATAGAAAAATGTAGTAGAAACTGCCTCCCTATCGTTTATATTGAAAGCGATGTCGACACGGCTTTACATGTTCTTTCTCTATTAGCCCGACCTTGATTCTGGAGAGATTACCCGCCGAACTTAA
>KO-0165
GATCGGGCGATAATCCTTACGCTCGACTAGAGCGGTGGTTGCGCCCTTGTCCTTCGAGGCGAGGCGCTAAATGGGCTTTACGAAGCGGCTCTGTGTCGTACGTCGAAGTGAAAGAATAATGTTGGTCGTGTTGTCGGTTGAAAGTCTCAGTTTGAGGATTGTTTGTTGTTTCAACTGAAATAATAGACATTAAGATGAAGATCCTAGACTGGTCTCTCACCGCCGCGCCAAAAGTACGATACGGGGGGTTACTGCGCCGATAGAAAAATGTAGTAGAAACTGCCTCCCTATCGTTTATATTGAAAGCGATGTCGACACGGCTTTACATGTTCTTTCTCTATTAGCCCGACCTTGATTCTGGAGAGATTACCCGCCGAACTTAA
>KO-0134
TCGAGATTACCTCCGTTTGTCGGAGGTTTGATCGGGCGATAATCCTTATGCTCGACTAGAGCGGTGGTTGCGCCCTTGTCTTTCGAGGCGAGGCGCTAAATGGGCTTTACGAAGCGGCTCTGTGTCGTACGTCGAAGTGAAAGAATAATGTTGGTCGTGTCGTCGGTTGAAAGTCAGTTTGAGGATTGTGCTGCTGCGTTGTTTCGACTGAAATAACGCACGCGCGCATCAAGATGAAGATCCTAGACTGGTCTCTCGCCGCCGCGCCAAAAGTACGATACGGGGGGTTACTGCGCCGATAGAAAAATGTAGTAGACTGCCTCCCTATCGTTTATATTGAAAGCGATCTCGACTTTACGGCTTTACATGTTCTTTCTCTATTAGCCCGACCTTGATTCTGGAGAGATTACCCGCCGAACTTAA
>KO-0130
TTGAGATTACCTCCGTTCGTCGGAGGTTTGATCGGGCGATAATCCTTACGCTCGACTAGAGCGGTGGTTGCGCCCTTGTCCTTCGAGGCGAGGCGCTAAATGGGCTTTACGAAGCGGCTCTGTGTCGTACGTCGAAGTGAAAGAATAATGTTGGTCGTGTTGTCGGTTGAAAGTCTCAGTTTGAGGATTGTTTGTTGTTTCAACTGAAATAATAGACATTAAGATGAAGATCCTAGACTGGTCTCTCACCGCCGCGCCAAAAGTACGATACGGGGGGTTACTGCGCCGATAGAAAAATGTAGTAGAAACTGCCTCCCTATCGTTTATATTGAAAGCGATGTCGACACGGCTTTACATGTTCTTTCTCTATTAGCCCGACCTTGATTCTGGAGAGATTACCCGCCGAACTTAA
>KO-0129
TTGAGATTACCTCCGTTCGTCGGAGGTTTGATCGGGCGATAATCCTTACGCTCGACTAGAGCGGTGGTTGCGCCCTTGTCCTTCGAGGCGAGGCGCTAAATGGGCTTTACGAAGCGGCTCTGTGTCGTACGTCGAAGTGAAAGAATAATGTTGGTCGTGTTGTCGGTTGAAAGTCTCAGTTTGAGGATTGTTTGTTGTTTCAACTGAAATAATAGACATTAAGATGAAGATCCTAGACTGGTCTCTCACCGCCGCGCCAAAAGTACGATAYGGGGGGTTACTGCGCCGATAGAAAAATGTAGTAGAAACTGCCTCCCTATCGTTTATATTGAAAGCGATGTCGACACGGCTTTACATGTTCTTTCTCTATTAGCCCGACCTTGATTCTGGAGAGATTACCCGCCGAACTTAA
>KO-0120
GTTTGATCGGGCGATAATCCTTACGCTCGACTAGAGCGGTGGTTGCGCCCTTGTCTTTCGAGGCGAGGCGCTAAATGGGCTTTACGAAGCGGCTCTGTGTCGTACGTCGAAGTGAAAGAATAATGTTGGTCGTGTTGTCGGTTGAAAGTCTCGGTTTGAGGATTGTGTCTGTTGTTTCAACTGAAATAATAGACACGTTAAGATGAAGATCCTAAACTGGTCTCTCACCGCCGCGCCAAAAGTACGATACGGGGGGTTACTGCGCCGATAGAAAAATGTAGTAGAAACTGCCTCCCTATCGTTTATATTGAAAGCGATCTCGACACGGCTTTACATGTTCTTTCTCTATTAGCCCGACCTTGATTCTGGAGAGATTACCCGCCGAACTTAA
>KO-0119
TTGAGATTACCTCCGTTCGTCGGAGGTTTGATCGGGCGATAATCCTTACGCTCGACTAGAGCGGTGGTTGCGCCCTTGTCTTTCGAGGCGAGGCGCTAAATGGGCTTTACGAAGCGGCTCTGTGTCGTACGTCGAAGTGAAAGAATAATGTTGGTCGTGTTGTCGGTTGAAAGTCTCGGTTTGAGGATTGTGTCTGTTGTTTCAACTGAAATAATAGACACGTTAAGATGAAGATCCTAAACTGGTCTCTCACCGCCGCGCCAAAAGTACGATACGGGGGGTTACTGCGCCGATAGAAAAATGTAGTAGAAACTGCCTCCCTATCGTTTATATTGAAAGCGATCTCGACACGGCTTTACATGTTCTTTCTCTATTAGCCCGACCTTGATTCTGGAGAGATTACCCGCCGAACTTAA
>KO-0087
TCGAGATTACCTCCGTTCGTCGGAGGTTTGATCGGGCGATAATCCTTATGCTCGACTAGAGCGGTGGTTGCGCCCTTGTCTTTCGAGGCGAGGCGCTAAATGGGCTTTACGAAGCGGCTCTGTGTCGTACGTCGAAGTGAAAGAATAATGTTGGTCGTGTCGTCGGTTGAAAGTCAGTTTGAGGATTGTGCTGCTGCGTTGTTTCGACTGAAATAACGCACGCGCGCATCAAGATGAAGATCCTAGACTGGTCTCTCGCCGCCGCGCCAAAAGTACGATACGGGGGGTTACTGCGCCGATAGAAAAATGTAGTAGACTGCCTCCCTATCGTTTATATTGAAAGCGATCTCGACTTTACGGCTTTACATGTTCTTTCTCTATTAGCCCGACCTTGATTCTGGAGAGATTACCCGCCGAACTTAA
>KO-0086
GATCGGGCGATAATCCTTACGCTCGACTAGAGCGGTGGTTGCGCCCTTGTCTTTCGAGGCGAGGCGCTAAATGGGCTTTACGAAGCGGCTCTGTGTCGTACGTCGAAGTGAAAGAATAATGTTGGTCGTGTTGTCGGTTGAAAGTCTCGGTTTGAGGATTGTGTCTTCTGTTGTTTCAACTGAAATAATAATAGACACGTTAAGATGAAGATCCTAAACTGGTCTCTCACCGCCGCGCCAAAAGTACGATACGGGGGGTTACTGCGCCGATAGAAAAATGTAGTAGAAACTGCCTCCCTATCGTTTATATTGAAAGCGATCTCGACACGGCTTTACATGTTCTTTCTCTATTAGCCCGACCTTGATTCTGGAGAGATTACCCGCCGAACTTAA
>KO-0085
GTCGGAGGTTTGATCGGGCGATAATCCTTACGCTCGACTAGAGCGGTGGTTGCGCCCTTGTCTTTCGAGGCGAGGCGCTAAATGGGCTTTACGAAGCGGCTCTGTGTCGTACGTCGAAGTGAAAGAATAATGTTGGTCGTGTTGTCGGTTGAAAGTCTCGGTTTGAGGATTGTGTCTTCTGTTGTTTCAACTGAAATAATAATAGACACGTTAAGATGAAGATCCTAAACTGGTCTCTCACCGCCGCGCCAAAAGTACGATAYGGGGGGTTACTGCGCCGATAGAAAAATGTAGTAGAAACTGCCTCCCTATCGTTTATATTGAAAGCGATCTCGACACGGCTTTACATGTTCTTTCTCTATTAGCCCGACCTTGATTCTGGA
>KO-0084
TCGAGATTACCTCCGTTTGTCGGAGGTTTGATCGGGCGATAATCCTTATGCTCGACTAGAGCGGTGGTTGCGCCCTTGTCTTTCGAGGCGAGGCGCTAAATGGGCTTTACGAAGCGGCTCTGTGTCGTACGTCGAAGTGAAAGAATAATGTTGGTCGTGTCGTCGGTTGAAAGTCAGTTTGAGGATTGTGCTGCTGCGTTGTTTCGACTGAAATAACGCACGCGCGCATCAAGATGAAGATCCTAGACTGGTCTCTCGCCGCCGCGCCAAAAGTACGATACGGGGGGTTACTGCGCCGATAGAAAAATGTAGTAGACTGCCTCCCTATCGTTTATATTGAAAGCGATCTCGACTTTACGGCTTTACATGTTCTTTCTCTATTAGCCCGACCTTGATTCTGGAGAGATTACCCGCCGAACTTAA
>KO-0080
CGGGCGATAATCCTTATGCTCGACTAGAGCGGTGGTTGCGCCCTTGTCTTTCGAGGCGAGGCGCTAAATGGGCTTTACGAAGCGGCTCTGTGTCGTACGTCGAAGTGAAAGAATAATGTTGGTCGTGTCGTCGGTTGAAAGTCAGTTTGAGGATTGTGCTGCTGCTGTTTCGACTGAAATAACGCACGCGCGCATCAAGATGAAGATCCTAGACTGGTCTCTCGCCGCCGCGCCAAAAGTACGATACGGGGGGTTACTGCGCCGATAGAAAAATGTAGTAGACTGCCTCCCTATCGTTTATATTGAAAGCGATCTCGACTTTACGGCTTTACATGTTCTTTCTCTATTAGCCCGA
>KO-0079
TTGAGATTACCTCCGTTCGTCGGAGGTTTGATCGGGCGATAATCCTTACGCTCAACTATTGGTTGAGCGGTGGTTGCGCCCTTGTCTTTCGAGGCGAGGCGCTAAATGGGCTTTACGAAGCGGCTCTGTGTCGTACGTCGAAGTGAAAAAGAATGTTGGTCGTGTCGTCGGTAGAAGTCAGTTTGAGGATTGTGTTTGTTTCTCCAAAGGAATAATCATGAAGATGAATATCCCAGACTGGTCTCTTGCCGCCGCGCCAAAAGTACGATACGGGGGGTTACTGCGCCGATAGAAAAATGTAGTAGACTGCCTCCCTATCGTTTATGTTGAAAGCGATCTCGACACGGCTTTACATGTTCTTTCTCTATTAGCCCGACCTTGATTCTGGAGAGATTACCCGCCGAACTTAA
>KO-0076
TTGAGATTACCTCCGTTCGTCGGAGGTTTGATCGGGCGATAATCCTTACGCTCGACTAGAGCGGTGGTTGCGCCCTTGTCTTTCGAGGCGAGGCGCTAAATGGGCTTTACGAAGCGGCTCTGTGTCGTACGTCGAAGTGAAAGAATAATGTTGGTCGTGTTGTCGGTTGAAAGTCTCGGTTTGAGGATTGTGTCTGTTGTTTCAACTGAAATAATAGACACGTTAAGATGAAGATCCTAAACTGGTCTCTCACCGCCGCGCCAAAAGTACGATACGGGGGGTTACTGCGCCGATAGAAAAATGTAGTAGAAACTGCCTCCCTATCGTTTATATTGAAAGCGATCTCGACACGGCTTTACATGTTCTTTCTCTATTAGCCCGACCTTGATTCTGGAGAGATTACCCGCCGAACTTAA
>KO-0075
TTGAGATTACCTCCGTTCGTCGGAGGTTTGATCGGGCGATAATCCTTACGCTCAACTATTGGTTGAGCGGTGGTTGCGCCCTTGTCTTTCGAGGCGAGGCGCTAAATGGGCTTTACGAAGCGGCTCTGTGTCGTACGTCGAAGTGAAAAAGAATGTTGGTCGTGTCGTCGGTAGAAGTCAGTTTGAGGATTGTGTTTGTTTCTCCAAAGGAATAATCATGAAGATGAATATCCCAGACTGGTCTCTTGCCGCCGCGCCAAAAGTACGATACGGGGGGTTACTGCGCCGATAGAAAAATGTAGTAGACTGCCTCCCTATCGTTTATGTTGAAAGCGATCTCGACACGGCTTTACATGTTCTTTCTCTATTAGCCCGACCTTGATTCTGGAGAGATTACCCGCCGAACTTAA
>KO-0073
TCGAGATTACCTCCGTTTGTCGGAGGTTTGATCGGGCGATAATCCTTATGCTCGACTAGAGCGGTGGTTGCGCCCTTGTCTTTCGAGGCGAGGCGCTAAATGGGCTTTACGAAGCGGCTCTGTGTCGTACGTCGAAGTGAAAGAATAATGTTGGTCGTGTCGTCGGTTGAAAGTCAGTTTGAGGATTGTGCTGCTGCGTTGTTTCGACTGAAATAACGCACGCGCGCATCAAGATGAAGATCCTAGACTGGTCTCTCGCCGCCGCGCCAAAAGTACGATACGGGGGGTTACTGCGCCGATAGAAAAATGTAGTAGACTGCCTCCCTATCGTTTATATTGAAAGCGATCTCGACTTTACGGCTTTACATGTTCTTTCTCTATTAGCCCGACCTTGATTCTGGAGAGATTACCCGCCGAACTTAA
>KO-0070
TCGAGATTACCTCCGTTTGTCGGAGGTTTGATCGGGCGATAATCCTTATGCTCGACTAGAGCGGTGGTTGCGCCCTTGTCTTTCGAGGCGAGGCGCTAAATGGGCTTTACGAAGCGGCTCTGTGTCGTACGTCGAAGTGAAAGAATAATGTTGGTCGTGTCGTCGGTTGAAAGTCAGTTTGAGGATTGTGCTGCTGCGTTGTTTCGACTGAAATAACGCACGCGCGCATCAAGATGAAGATCCTAGACTGGTCTCTCGCCGCCGCGCCAAAAGTACGATACGGGGGGTTACTGCGCCGATAGAAAAATGTAGTAGACTGCCTCCCTATCGTTTATATTGAAAGCGATCTCGACTTTACGGCTTTACATGTTCTTTCTCTATTAGCCCGACCTTGATTCTGGAGAGATTACCCGCCGAACTTAA
>KO-0061
TSGAGATYACCTCCGTTCGTCGGAGGTTTGATCGGGCGATAATCCTTATGCTCGACTAGAGCGGTGGTTGCGCCCTTGTCTTTCGAGGCGAGGCGCTAAATGGGCTTTACGAAGCGGCTCTGTGTCGTACGTCGAAGTGAAAGAATAATGTTGGTCGTGTCGTCGGTTGAAAGTCAGTTTGAGGATTGTGCTGCTGCGTTGTTTCGACTGAAATAACGCACGCGCGCATCAAGATGAAGATCCTAGACTGGTCTCTCGCCGCCGCGCCAAAAGTACGATACGGGGGGTTACTGCGCCGATAGAAAAATGTAGTAGACTGCCTCCCTATCGTTTATATTGAAAGCGATCTCGACTTTACGGCTTTACATGTTCTTTCTCTATTAGCCCGACCTTGATTCTGGAGARATTACCCSCCGAACTTAW
>KO-0054
TCGAGATTACCTCCGTTTGTCGGAGGTTTGATCGGGCGATAATCCTTATGCTCGACTAGAGCGGTGGTTGCGCCCTTGTCTTTCGAGGCGAGGCGCTAAATGGGCTTTACGAAGCGGCTCTGTGTCGTACGTCGAAGTGAAAGAATAATGTTGGTCGTGTCGTCGGTTGAAAGTCAGTTTGAGGATTGTGCTGCTGCGTTGTTTCGACTGAAATAACGCACGCGCGCATCAAGATGAAGATCCTAGACTGGTCTCTCGCCGCCGCGCCAAAAGTACGATACGGGGGGTTACTGCGCCGATAGAAAAATGTAGTAGACTGCCTCCCTATCGTTTATATTGAAAGCGATCTCGACTTTACGGCTTTACATGTTCTTTCTCTATTAGCCCGACCTTGATTCTGGAGAGATTACCCGCCGAACTTAA
>KO-0044
TTGAGATTACCTCCGTTCGTCGGAGGTTTGATCGGGCGATAATCCTTATGCTCGACTAGAGCGGTGGTTGCGCCCTTGTCTTTCGAGGCGAGGCGCTAAATGGGCTTTACGAAGCGGCTCTGTGTCGTACGTCGAAGTGAAAGAATAATGTTGGTCGTGTTGTCGGTTGAAAGTCTCAGTTTGAGGATTGTGTGTTGTTTCAACTGAAATGATAGACATTAAGATGAAGATCCTAGACTGGTCTCTCACCGCCGCGCCAAAAGTACGATACGGGGGGTTACTGCGCCGATAGAAAAATGTAGTAGAAACTGCCTCCCTATCGTTTATATTGAAAGCAGCGATCTCGACACGGCTTTACATGTTCTTTCTCTATTAGCCCGACCTTGATTCTGGAGAGATTACCCGCCGAACTTAA
>KO-0042
TTGAGATTACCTCCGTTCGTCGGAGGTTTGATCGGGCGATAATCCTTACGCTCGACTAGAGCGGTGGTTGCGCCCTTGTCCTTCGAGGCGAGGCGCTAAATGGGCTTTACGAAGCGGCTCTGTGTCGTACGTCGAAGTGAAAGAATAATGTTGGTCGTGTTGTCGGTTGAAAGTCTCAGTTTGAGGATTGTTTGTTGTTTCAACTGAAATAATAGACATTAAGATGAAGATCCTAGACTGGKCTCTCACCGCCGCGCCAAAAGTACGATACGGGGGGTTACTGCGCCGATAGAAAAATGTAGTAGAAACTGCCTCCCTATCGTTTATATTGAAAGCGATGTCGACACGGCTTTACATGTTCTTTCTCTATTAGCCCGACCTTGATTCTGGAGAGATTACCCGCCGAACTTAA
