# Supplementary material for: Genetic Structure of Eudorella emarginata (Peracarida: Cumacea): Effects of Topography and Historical Anoxic Events in the Sea of Japan
Source: Ecol Evol. 2025 Sep 8;15(9):e72098. doi: 10.1002/ece3.72098 (PMC12415349; doi:10.1002/ece3.72098)
Supplement: Supplementary file 2 — Table S1: ece372098‐sup‐0002‐TableS1.xlsx. [file ECE3-15-e72098-s002.xlsx]

## Sheet: Table S1
Table S1 Acsession numbers of all "Eudorella emarginata" sequences in this study.
sample ID	cruise	station	Clade	COI	28S	ITS2
KO-0026	KS-20-15	OT1320	B	LC885654	-	-
KO-0030	KS-20-15	OT1550-2	B	LC885655	-	-
KO-0042	KS-21-13	BT13	A	LC885656	LC885822	LC885944
KO-0044	KS-21-13	BT9	A	LC885657	LC885819	LC885943
KO-0054	KS-19-7	OT980	B	LC885658	LC885808	LC885942
KO-0055	KS-19-7	OT980	B	LC885659	-	-
KO-0061	KS-18-8	OT5-2	B	LC885660	LC885816	LC885941
KO-0062	KS-18-8	OT5-2	B	LC885661	-	-
KO-0069	KS-20-18	OT1840-1	B	LC885662	-	-
KO-0070	KS-20-18	OT1840-1	B	LC885663	LC885815	LC885940
KO-0071	KS-20-18	OT1840-1	B	LC885664	-	-
KO-0073	KS-18-8	KANO4	B	LC885665	LC885809	LC885939
KO-0074	KS-18-8	KANO4	B	LC885666	-	-
KO-0075	KS-20-18	T3N	C	LC885667	LC885805	LC885938
KO-0076	KS-20-18	T3N	A	LC885668	LC885830	LC885937
KO-0077	KS-20-18	T6	B	LC885669	LC885814	-
KO-0078	KS-20-18	T6	B	LC885670	-	-
KO-0079	KS-20-18	T6	C	LC885671	LC885806	LC885936
KO-0080	KS-20-18	T6	B	LC885672	LC885813	LC885935
KO-0084	KS-21-14	IB4	B	LC885673	LC885810	LC885934
KO-0085	KS-21-14	IB4	A	LC885674	LC885828	LC885933
KO-0086	KS-21-14	IB4	A	LC885675	-	LC885932
KO-0087	KS-21-14	IB5-2	B	LC885676	LC885812	LC885931
KO-0119	KS-20-18	T3N	A	LC885677	LC885829	LC885930
KO-0120	KS-20-18	T3N	A	LC885678	-	LC885929
KO-0129	KS-21-13	BT9	A	LC885679	LC885824	LC885928
KO-0130	KS-21-13	BT9	A	LC885680	LC885821	LC885927
KO-0134	KH-22-8	A0	B	LC885681	LC885811	LC885926
KO-0165	KS-21-13	BT6	A	LC885682	-	LC885925
KO-0166	KS-21-13	BT6	A	LC885683	-	LC885924
KO-0168	KS-21-13	BT6	A	LC885684	-	LC885923
KO-0169	KS-21-13	BT6	A	LC885685	-	LC885922
KO-0170	KS-21-13	BT6	A	LC885686	-	LC885921
KO-0171	KS-21-13	BT9	A	LC885687	-	LC885920
KO-0174	KS-21-13	BT9	A	LC885688	-	LC885919
KO-0181	KS-21-14	IB4	A	LC885689	-	LC885918
KO-0182	KS-21-14	IB4	A	LC885690	LC885827	LC885917
KO-0184	KS-21-14	IB4	B	LC885691	-	-
KO-0185	KS-20-18	T3N	A	LC885692	LC885825	LC885916
KO-0186	KS-20-18	T3N	A	LC885693	-	LC885915
KO-0187	KS-20-18	T6	B	LC885694	-	-
KO-0188	KS-20-18	T6	B	LC885695	-	-
KO-0225	KS-21-13	BT7	A	LC885696	-	LC885914
KO-0226	KS-21-13	BT7	A	LC885697	-	LC885913
KO-0227	KS-21-13	BT11	A	LC885698	-	LC885912
KO-0228	KS-21-13	BT11	A	LC885699	-	LC885911
KO-0229	KS-21-13	BT11	A	LC885700	-	LC885910
KO-0230	KS-21-13	BT11	A	LC885701	LC885823	LC885909
KO-0231	KS-21-13	BT12	A	LC885702	-	LC885908
KO-0232	KS-21-13	BT12	A	LC885703	-	LC885907
KO-0233	KS-21-13	BT12	A	LC885704	-	LC885906
KO-0234	KS-21-13	BT12	A	LC885705	-	-
KO-0235	KS-21-13	BT12	A	LC885706	-	LC885905
KO-0236	KS-21-13	BT12	A	LC885707	-	LC885904
KO-0237	KS-21-13	BT12	A	LC885708	-	LC885903
KO-0238	KS-21-13	BT12	A	LC885709	-	LC885902
KO-0239	KS-21-13	BT12	A	LC885710	-	-
KO-0240	KS-21-13	BT12	A	LC885711	-	LC885901
KO-0241	KS-21-13	BT6	A	LC885712	LC885820	LC885900
KO-0242	KS-21-13	BT6	A	LC885713	-	LC885899
KO-0244	KS-21-13	BT6	A	LC885714	-	LC885897
KO-0245	KS-21-13	BT6	A	LC885715	-	LC885896
KO-0246	KS-21-13	BT6	A	LC885716	-	LC885895
KO-0273	KS-19-7	OT980	B	LC885717	-	-
KO-0274	KS-19-7	OT980	B	LC885718	-	-
KO-0275	KS-19-7	OT980	A	LC885719	-	LC885894
KO-0276	KS-19-7	OT980	A	LC885720	-	-
KO-0277	KS-19-7	OT980	B	LC885721	-	-
KO-0281	KS-19-20	SY4	A	LC885722	-	LC885893
KO-0283	KS-19-20	SY4	B	LC885723	-	-
KO-0285	KS-19-20	SY4	B	LC885724	-	-
KO-0287	KS-20-18	T3N	A	LC885725	-	LC885892
KO-0289	KS-20-18	T3N	A	LC885726	-	LC885891
KO-0290	KS-20-18	T3N	A	LC885727	-	LC885890
KO-0294	KS-21-14	IB4	A	LC885728	-	LC885888
KO-0295	KS-21-14	IB4	B	LC885729	-	-
KO-0296	KS-21-14	IB4	A	LC885730	-	LC885887
KO-0297	KS-21-14	IB4	B	LC885731
KO-0298	KS-21-14	IB4	A	LC885732	-	LC885886
KO-0299	KS-21-14	IB4	B	LC885733	-	-
KO-0300	KS-21-14	IB4	B	LC885734	-	-
KO-0301	KS-21-14	IB4	A	LC885735	-	LC885885
KO-0302	KS-21-14	IB4	A	LC885736	LC885831	LC885884
KO-0303	KS-21-14	IB4	B	LC885737	-	-
KO-0304	KS-21-14	IB4	B	LC885738	-	-
KO-0305	KS-20-18	T3N	A	LC885739	-	LC885883
KO-0306	KS-20-18	T3N	A	LC885740	-	-
KO-0307	KS-20-18	T3N	A	LC885741	-	LC885882
KO-0308	KS-20-18	T3N	A	LC885742	-	LC885881
KO-0310	KS-20-18	T3N	B	LC885743	-	LC885880
KO-0311	KS-20-18	T3NBT	A	LC885744	-	LC885879
KO-0312	KS-20-18	T3NBT	A	LC885745	-	LC885878
KO-0313	KS-20-18	T3NBT	A	LC885746	-	LC885877
KO-0314	KS-20-18	T3NBT	A	LC885747	-	LC885876
KO-0315	KS-20-18	T3NBT	A	LC885748	-	-
KO-0316	KS-20-18	T3NBT	B	LC885749	-	-
KO-0317	KS-20-18	T3NBT	B	LC885750	-	-
KO-0318	KS-20-18	T3NBT	A	LC885751	-	LC885875
KO-0319	KS-20-18	T3NBT	A	LC885752	-	LC885874
KO-0320	KS-20-18	T3NBT	A	LC885753	-	LC885873
KO-0321	KS-20-18	T2	A	LC885754	-	LC885872
KO-0323	KS-20-18	T3NBT	B	LC885755	-	-
KO-0324	KS-20-18	T7	A	LC885756	-	LC885871
KO-0325	KS-20-18	T7	B	LC885757	-	-
KO-0326	KS-20-15	OT760	A	LC885758	-	LC885870
KO-0328	KS-21-14	IB3	C	LC885759	-	LC885869
KO-0330	KS-21-13	BT9	A	LC885760	-	LC885868
KO-0331	KS-21-13	BT9	A	LC885761	-	-
KO-0332	KS-21-13	BT9	A	LC885762	-	LC885867
KO-0333	KS-21-13	BT9	A	LC885763	-	LC885866
KO-0334	KS-21-13	BT9	A	LC885764	-	LC885865
KO-0335	KS-21-13	BT9	A	LC885765	-	LC885864
KO-0336	KS-21-13	BT9	A	LC885766	-	LC885863
KO-0337	KS-21-13	BT9	A	LC885767	-	LC885862
KO-0338	KS-21-13	BT9	A	LC885768	-	LC885861
KO-0339	KS-21-13	BT9	A	LC885769	-	LC885860
KO-0340	KS-19-7	OT980	B	LC885770	-	-
KO-0341	KS-19-7	OT980	B	LC885771	-	-
KO-0342	KS-19-7	OT980	C	LC885772	LC885807	LC885859
KO-0343	KS-19-7	OT980	C	LC885773	-	LC885858
KO-0344	KS-19-7	OT980	A	LC885774	-	LC885857
KO-0346	KS-21-14	IB4	B	LC885775	LC885817	-
KO-0348	KS-20-18	T3NBT	A	LC885776	-	LC885856
KO-0349	KS-20-18	T3NBT	A	LC885777	-	LC885855
KO-0350	KS-20-18	T3NBT	A	LC885778	LC885826	-
KO-0351	KS-20-18	T3NBT	A	LC885779	-	-
KO-0352	KS-20-18	T3NBT	B	LC885780	-	-
KO-0365	KS-21-13	BT7	A	LC885781	-	LC885854
KO-0367	KS-21-13	BT7	A	LC885782	-	LC885853
KO-0369	KS-21-13	BT7	A	LC885783	-	LC885852
KO-0370	KS-21-13	BT7	A	LC885784	-	LC885851
KO-0371	KS-21-13	BT7	A	LC885785	-	LC885850
KO-0372	KS-21-13	BT7	A	LC885786	-	LC885849
KO-0373	KS-21-13	BT7	A	LC885787	-	LC885848
KO-0374	KS-21-13	BT7	A	LC885788	-	LC885847
KO-0375	KS-21-14	IB4	B	LC885789	-	-
KO-0376	KS-21-14	IB4	A	LC885790	LC885832	LC885846
KO-0377	KS-15-10	ON7	B	LC885791	-	-
KO-0378	KS-15-10	ON7	B	LC885792	LC885818	-
KO-0379	KS-15-10	ON7	C	LC885793	-	LC885845
KO-0380	KS-15-10	ON7	B	LC885794	-	-
KO-0382	KS-19-20	SY750	A	LC885795	-	LC885844
KO-0383	KS-19-20	SY750	A	LC885796	-	LC885843
KO-0384	KS-19-20	SY750	A	LC885797	-	LC885842
KO-0385	KS-19-20	SY750	A	LC885798	-	LC885841
KO-0386	KS-19-20	SY750	A	LC885799	-	LC885840
KO-0387	KS-19-20	SY750	A	LC885800	-	LC885839
KO-0388	KS-19-20	SY750	A	LC885801	-	LC885838
KO-0389	KS-19-20	SY750	A	LC885802	-	LC885837
KO-0391	KS-19-20	SY750	A	LC885803	LC885833	LC885836
KO-0392	KS-19-20	SY750	A	LC885804	LC885834	LC885835
